# Supplementary material for: Tricolor visible wavelength-selective photodegradable hydrogel biomaterials
Source: Nat Commun. 2023 Aug 29;14:5250. doi: 10.1038/s41467-023-40805-w (PMC10462736; doi:10.1038/s41467-023-40805-w)
Supplement: Supplementary file 3 — Source Data [file 41467_2023_40805_MOESM3_ESM.xlsx]

## Sheet: Figure 1b
Figure 1b
Wavelength (nm)	oNB	Rubpy	Rubiq
300	3226.62	12235.8	24340.1
301	3160.43	11389.7	24463
302	3115.21	10644.4	24553.4
303	3079.25	9991.42	24607.1
304	3052.79	9420.69	24632.9
305	3030.77	8920.05	24635.7
306	3001.32	8483.53	24638.8
307	2975.78	8102.39	24649.9
308	2942.82	7763.2	24674.1
309	2908.42	7450.47	24710.7
310	2883.14	7159.24	24745.3
311	2866.2	6889.11	24773.5
312	2860.98	6641.01	24809.7
313	2867.76	6413.89	24842.9
314	2860.85	6201.88	24860.3
315	2837.66	5999.78	24843.5
316	2798.7	5803.02	24820.3
317	2754.52	5613.16	24810.7
318	2712.96	5426.44	24814
319	2679.08	5240.88	24831.7
320	2665.27	5053.63	24888.8
321	2676.73	4875.11	24991.5
322	2694.32	4705.98	25092.5
323	2706.31	4557.04	25181
324	2725.6	4419.18	25269.8
325	2738.24	4291.87	25368
326	2748.92	4155.96	25442.1
327	2753.74	4002.33	25475.5
328	2754.65	3826.42	25493.2
329	2762.21	3642.69	25511.9
330	2768.34	3468.73	25509.4
331	2777.72	3316.27	25487.6
332	2795.05	3179.84	25457
333	2806.39	3054.1	25419.4
334	2813.68	2938.39	25351.2
335	2823.46	2828.15	25252.5
336	2837.79	2723.51	25134.5
337	2858.77	2622	25004.2
338	2878.44	2520.24	24857.7
339	2897.47	2423.94	24702.2
340	2913.76	2334.94	24553.6
341	2926.66	2258.45	24402.2
342	2934.22	2205.81	24233.4
343	2955.85	2177.14	24031.5
344	2983.6	2162.68	23787.9
345	3003.54	2148.61	23508.6
346	3015.79	2118.5	23202.9
347	3010.44	2077.85	22885.5
348	2994.81	2028.46	22570.7
349	2972	1986.77	22269.3
350	2953.76	1965.13	21998.1
351	2951.81	1968.78	21754.6
352	2960.67	1987.16	21561
353	2983.21	2009.83	21434.3
354	3010.97	2032.37	21408.7
355	3035.46	2046.32	21487.5
356	3050.97	2050.49	21642.1
357	3053.05	2049.57	21817.1
358	3039.89	2046.84	21943.2
359	3005.36	2041.36	21955.2
360	2961.84	2039.54	21818.3
361	2923.01	2047.88	21526.4
362	2892.13	2070.29	21102.7
363	2870.63	2108.08	20592.5
364	2851.21	2162.68	20038.4
365	2830.62	2228.35	19474.8
366	2801.04	2288.03	18929.2
367	2747.36	2329.21	18420.1
368	2677.51	2362.57	17981.1
369	2606.63	2393.32	17628.2
370	2541.08	2426.68	17387.9
371	2479.97	2465.12	17300.6
372	2426.55	2515.68	17422
373	2380.03	2582.78	17810.6
374	2345.63	2663.83	18482.6
375	2325.56	2757.78	19388.7
376	2307.58	2859.55	20424.4
377	2289.33	2961.32	21394.5
378	2246.99	3052.53	22090
379	2182.48	3132.67	22322.6
380	2103.65	3198.48	21979
381	2018.3	3261.15	21058.7
382	1948.33	3333.21	19630.7
383	1899.59	3409.83	17841.6
384	1853.33	3491.66	15865.6
385	1803.56	3573.49	13874.3
386	1741.66	3647.38	12004.7
387	1680.55	3724	10329
388	1620.35	3792.67	8873.25
389	1558.32	3861.34	7651.95
390	1501.64	3940.69	6639.65
391	1438.83	4018.23	5802.25
392	1372.64	4094.06	5099.57
393	1304.49	4162.34	4513.42
394	1241.68	4208.47	4021.99
395	1190.08	4246.39	3583.9
396	1139.65	4269.98	3203.81
397	1081.79	4293.04	2873.42
398	1027.98	4327.96	2600.87
399	965.56	4371.22	2375.76
400	909.14	4426.21	2191.52
401	851.94	4484.98	2037.92
402	797.21	4541.01	1914.29
403	746.91	4597.82	1811.95
404	701.69	4646.17	1744.42
405	660.91	4685.39	1688.14
406	633.94	4723.44	1645.19
407	602.92	4760.97	1616.62
408	565.92	4797.19	1596.36
409	528.26	4834.07	1571.26
410	483.95	4873.55	1549.44
411	445.64	4917.59	1530.04
412	407.33	4959.55	1525.54
413	371.63	5000.08	1516.36
414	338.4	5047.12	1509.61
415	306.22	5102.76	1507.01
416	276.51	5161.39	1512.21
417	258	5212.74	1521.04
418	238.07	5234.89	1523.81
419	222.69	5238.54	1522.25
420	206.53	5218.34	1514.46
421	188.42	5185.63	1500.43
422	161.71	5142.89	1489.87
423	135.65	5105.1	1481.56
424	116.75	5073.96	1500.95
425	105.68	5046.2	1531.95
426	94.47	5008.16	1571.95
427	85.22	4967.37	1624.59
428	77.27	4913.94	1686.41
429	64.5	4847.36	1765.54
430	49.52	4755.1	1840
431	43.65	4639.91	1910.82
432	49.65	4507	1985.11
433	62.94	4364.06	2054.89
434	68.93	4216.81	2129.18
435	71.67	4070.48	2203.64
436	61.11	3927.01	2275.67
437	47.3	3779.64	2351.69
438	40.26	3630.18	2401.73
439	38.57	3479.15	2437.4
440	42.09	3335.82	2455.06
441	44.83	3196.78	2471.52
442	42.22	3075.99	2485.89
443	37.01	2964.71	2491.08
444	29.19	2862.94	2487.1
445	27.36	2756.74	2477.4
446	30.1	2658.23	2446.06
447	32.84	2561.41	2407.27
448	28.28	2472.15	2360
449	27.76	2396.45	2320
450	26.71	2327.64	2283.64
451	19.15	2267.83	2237.58
452	7.69	2211.93	2193.25
453	-7.82	2149.39	2150.65
454	-14.72	2085.54	2109.78
455	-19.02	2017.13	2070.65
456	-29.45	1943.63	2033.25
457	-26.06	1868.97	1997.58
458	-21.63	1784.27	1960
459	-11.99	1709.35	1915.15
460	-4.3	1644.06	1880.69
461	0.13	1583.86	1851.95
462	8.6	1528.74	1839.48
463	9.77	1486	1840.69
464	7.82	1445.74	1851.26
465	2.74	1399.48	1865.11
466	-6.91	1340.58	1874.46
467	-11.21	1285.59	1877.58
468	-18.89	1239.73	1878.79
469	-23.19	1202.33	1884.33
470	-32.84	1164.15	1896.8
471	-37.92	1131.83	1915.15
472	-37.14	1100.69	1940.26
473	-40.52	1070.2	1971.26
474	-38.05	1028.5	2005.54
475	-31.01	988.24	2038.79
476	-20.72	952.01	2076.36
477	-8.47	915.13	2123.64
478	-6.91	870.18	2164.85
479	2.74	827.05	2192.03
480	7.82	791.61	2207.45
481	9.77	768.41	2238.27
482	8.6	757.6	2294.37
483	0.13	750.69	2364.5
484	-7.04	745.09	2435.5
485	-12.9	729.58	2505.63
486	-14.72	705.73	2561.73
487	-11.21	668.21	2592.55
488	-13.81	626.12	2604.33
489	-11.21	591.33	2637.58
490	-11.99	565.66	2679.48
491	-14.72	545.07	2724.5
492	-12.12	529.69	2770.91
493	-6.91	514.18	2824.94
494	0.91	500.5	2887.45
495	2.74	480.7	2957.58
496	0	466.88	3032.73
497	0	461.15	3120
498	0	445.51	3200
499	0	431.96	3283.64
500	0	411.11	3364.85
501	0	383.62	3442.94
502	-2.74	357.43	3505.63
503	-0.91	337.75	3550.13
504	6.91	332.54	3585.11
505	14.85	331.11	3619.22
506	15.64	324.2	3661.13
507	7.82	322.64	3719.48
508	0	315.86	3791.52
509	-7.82	304.65	3876.36
510	-12.9	285.63	3960
511	-13.94	266.74	4043.64
512	-11.08	245.89	4117.58
513	-13.03	218.26	4189.61
514	-19.81	199.11	4265.8
515	-19.94	192.33	4350.48
516	-14.72	193.24	4453.51
517	-4.17	201.32	4556.36
518	1.69	207.45	4665.28
519	2.87	208.36	4775.06
520	0.78	198.06	4872.73
521	-8.6	180.6	4960.35
522	-10.69	165.88	5039.83
523	1.82	153.76	5106.84
524	13.03	149.59	5165.89
525	18.37	148.68	5190.48
526	5.08	146.33	5201.04
527	-0.91	136.56	5187.53
528	-0.91	133.43	5164.5
529	-0.78	129.65	5146.49
530	0.78	129.26	5153.59
531	0.91	126.27	5183.03
532	-1.82	123.27	5237.58
533	-8.73	111.54	5293.51
534	-12.38	105.16	5353.77
535	3.26	96.82	5398.44
536	24.11	99.16	5419.05
537	41.57	96.17	5431.69
538	51.21	93.17	5436.54
539	51.34	84.18	5415.93
540	34.66	73.23	5368.83
541	6.91	61.63	5297.66
542	-20.33	59.29	5221.65
543	-31.27	57.46	5162.94
544	-33.23	60.2	5091.6
545	-23.45	62.94	5019.05
546	-1.95	63.85	4935.41
547	22.67	56.94	4824.76
548	34.66	44.83	4699.57
549	35.57	30.1	4566.75
550	32.84	15.38	4446.41
551	33.75	3.26	4350.65
552	26.84	-3.65	4245.71
553	14.72	-2.74	4145.11
554	-2.74	-2.74	4036.36
555	-18.37	-0.91	3933.68
556	-23.59	6.91	3836.19
557	-15.64	9.38	3739.39
558	0.91	13.81	3652.12
559	8.73	18.89	3571.77
560	7.82	26.06	3491.6
561	9.64	26.71	3402.94
562	4.3	23.59	3291.6
563	-0.91	17.98	3175.93
564	-0.13	4.3	3059.22
565	5.21	-8.86	2950.3
566	7.82	-11.47	2858.01
567	-0.91	-6.25	2777.84
568	-0.91	9.51	2701.65
569	2.35	17.2	2625.11
570	6.12	26.84	2540.43
571	11.86	31.27	2455.58
572	18.24	26.06	2384.59
573	26.71	17.07	2330.04
574	25.93	5.99	2279.48
575	20.46	4.17	2232.03
576	24.89	4.3	2190.65
577	29.32	1.82	2151
578	40.66	-4.69	2105.11
579	41.57	1.95	2058.35
580	31.92	5.86	2012.47
581	21.63	3.91	1969.18
582	6.12	-3.91	1915.15
583	-16.03	-0.39	1871.52
584	-21.76	-5.6	1844.33
585	-9.77	-5.47	1824.07
586	5.34	-18.63	1797.58
587	10.42	-17.85	1769.18
588	9.64	-18.63	1745.11
589	13.03	-10.95	1720.17
590	7.82	0.78	1685.54
591	-8.73	10.69	1653.51
592	-7.95	8.73	1629.09
593	-2.61	3.52	1622.86
594	-2.74	-7.69	1618.35
595	1.69	-14.85	1603.29
596	9.38	-20.72	1594.29
597	21.76	-16.68	1585.11
598	18.89	-4.17	1571.43
599	18.11	0.91	1558.61
600	23.98	2.74	1548.4
601	25.15	2.74	1557.58
602	23.06	-1.82	1564.85
603	25.02	-2.35	1558.1
604	28.28	-6.12	1546.32
605	30.1	-11.86	1532.99
606	34.66	-18.24	1515.5
607	36.09	-21.24	1489.35
608	35.7	-29.58	1461.47
609	27.49	-36.09	1435.15
610	16.81	-40.79	1419.22
611	-1.04	-33.62	1411.08
612	-24.89	-23.19	1404.5
613	-46.26	-15.38	1402.94
614	-43.91	-10.16	1415.41
615	-42.48	-7.56	1421.99
616	-35.18	-16.16	1408.66
617	-29.32	-23.19	1376.97
618	-24.89	-30.1	1353.25
619	-20.46	-34.27	1331.26
620	-20.46	-43.13	1308.4
621	-27.62	-56.81	1293.51
622	-32.97	-66.72	1293.51
623	-29.19	-65.54	1297.84
624	-23.45	-51.86	1280.35
625	-19.81	-34.27	1240.17
626	-14.99	-21.37	1205.37
627	7.04	-14.46	1179.22
628	30.49	-13.42	1164.5
629	32.32	-18.11	1150.65
630	22.54	-23.98	1134.89
631	15.64	-25.15	1131.43
632	2.87	-23.06	1118.27
633	-19.02	-27.76	1086.75
634	-44.3	-31.92	1057.14
635	-54.08	-29.58	1032.73
636	-42.48	-11.99	1024.07
637	-22.54	3.65	1009.18
638	2.74	11.47	990.82
639	26.19	11.47	975.93
640	36.49	3.65	960
641	35.05	-11.99	940.43
642	14.72	-26.84	927.97
643	-14.07	-33.75	920
644	-26.45	-32.84	912.03
645	-22.02	-30.1	899.57
646	0.65	-30.1	883.64
647	34.01	-30.1	861.65
648	50.43	-30.1	838.79
649	51.21	-30.1	823.9
650	34.92	-32.84	816.1
651	1.56	-31.01	801.21
652	-27.1	-23.19	778.35
653	-33.88	-15.25	756.36
654	-23.45	-14.46	747.71
655	-11.99	-22.28	730.39
656	-15.51	-30.1	705.28
657	-22.54	-37.92	677.4
658	-15.64	-45.74	657.32
659	-8.73	-42.22	632.73
660	6.91	-33.36	616.1
661	25.8	-32.45	602.94
662	36.62	-45.48	600.17
663	33.62	-63.85	595.5
664	24.24	-71.67	574.89
665	20.33	-71.67	555.15
666	27.76	-66.59	553.07
667	26.45	-49.13	551
668	27.76	-29.19	549.96
669	23.06	-12.51	534.03
670	27.89	-4.82	508.4
671	22.15	-7.43	487.97
672	15.77	-14.46	461.13
673	10.03	-30.1	461.65
674	8.99	-51.21	471.86
675	-4.69	-54.6	475.84
676	-11.08	-41.57	471
677	-11.6	-20.72	456.62
678	-4.95	-0.65	432.03
679	-7.04	16.94	402.42
680	-2.35	17.59	363.81
681	-3.65	-1.43	357.58
682	-5.08	-26.97	356.36
683	-7.95	-37.27	353.42
684	-3.52	-33.75	342.51
685	6.91	-31.01	338.53
686	17.46	-30.49	333.51
687	20.85	-16.29	317.75
688	18.37	-4.17	304.59
689	-2.74	0.13	322.42
690	-16.55	2.61	338.53
691	-13.03	7.82	338.87
692	-4.04	18.5	319.13
693	-4.3	11.47	288.83
694	-12.64	-11.99	270.82
695	-30.49	-31.53	255.41
696	-37.79	-35.44	259.39
697	-41.7	-26.84	276.54
698	-36.36	-18.89	279.48
699	-20.07	-7.56	267.53
700	-9.64	1.17	249.7
701	5.21	-4.56	221.65
702	27.62	-32.06	192.73
703	45.09	-56.81	168.66
704	62.16	-67.11	169.87
705	63.33	-58.51	180.61
706	55.51	-46.91	188.74
707	35.57	-22.67	186.32
708	3.39	-13.03	182.86
709	-16.81	-13.42	181.99
710	-26.71	-19.15	164.5
711	-38.31	-10.03	155.15
712	-50.3	-8.73	163.46
713	-42.61	-9.38	164.5
714	-13.81	-6.12	156.36
715	11.6	3.78	150.65
716	19.15	-4.17	164.5
717	17.59	-19.94	190.13
718	12.9	-16.29	194.81
719	-1.69	-9.25	181.99
720	-8.86	-16.68	161.21
721	-8.21	-43.26	132.47
722	6.12	-64.63	112.73
723	19.68	-73.62	115.15
724	28.02	-74.8	124.33
725	32.58	-75.45	134.03
726	30.62	-61.11	130.39
727	19.42	-40.39	118.96
728	14.85	-26.32	109.44
729	2.87	-27.36	113.25
730	14.85	-32.97	115.15
731	22.15	-23.98	116.88
732	31.53	-13.03	114.29
733	28.41	-7.3	114.63
734	22.28	-5.34	102.68
735	-5.6	-1.3	84.33
736	-28.15	-5.21	80.69
737	-50.95	-11.6	93.68
738	-45.48	-33.23	104.07
739	-37.66	-39.74	115.5
740	-22.02	-33.88	129.7
741	-9.9	-18.76	127.27
742	10.16	-7.56	98.53
743	11.08	-10.29	60.95
744	11.6	-11.08	60.43
745	2.22	-11.21	73.94
746	8.86	-20.59	87.45
747	10.16	-21.89	86.93
748	8.86	-11.99	79.48
749	4.95	-0.91	57.14
750	7.04	5.47	25.28

## Sheet: Figure 2a
Figure 2a
	oNB											Rubpy																								Rubiq
	617 nm		530 nm		405 nm							617 nm		530 nm										405 nm												617 nm											530 nm
Wavelength	0 min	30 min	0 min	30 min	0min	5min	10min	15min	20min	25min		0 min	30 min	0min	5min	10min	15min	20min	25min	30min	40min	50min	60min	0min	0.5min	1min	1.5min	2min	2.5min	3min	3.5min	4min	4.5min	5min		0min	1min	2min	3min	4min	5min	6min	7min	8min	9min	10min	0min	0.5min	1min
250	2.29	2.361	2.311	2.248	2.274	2.159	2.167	2.174	2.149	2.159		1.953	1.929	1.942	1.916	1.917	1.913	1.904	1.924	1.92	1.906	1.897	1.932	2.065	2.073	2.076	2.117	2.102	2.112	2.111	2.123	2.121	2.126	2.124		4.529	4.649	4.687	4.815	4.885	4.837	4.848	4.924	5.016	4.935	5.082	4.601	4.988	5.037
251	2.239	2.312	2.259	2.197	2.223	2.129	2.149	2.165	2.147	2.158		1.911	1.888	1.901	1.877	1.879	1.875	1.867	1.886	1.883	1.868	1.86	1.895	2.012	2.025	2.032	2.073	2.06	2.069	2.069	2.082	2.08	2.085	2.083		4.686	4.846	4.911	5.064	5.15	5.113	5.13	5.217	5.32	5.242	5.394	4.745	5.242	5.312
252	2.176	2.253	2.196	2.135	2.162	2.095	2.128	2.156	2.145	2.158		1.853	1.833	1.843	1.825	1.833	1.83	1.825	1.845	1.843	1.83	1.821	1.859	1.944	1.972	1.982	2.025	2.014	2.022	2.025	2.039	2.037	2.042	2.04		4.88	5.078	5.168	5.346	5.448	5.421	5.445	5.544	5.656	5.581	5.739	4.918	5.514	5.605
253	2.103	2.184	2.122	2.064	2.091	2.057	2.107	2.147	2.143	2.162		1.775	1.757	1.765	1.754	1.771	1.771	1.77	1.793	1.793	1.783	1.775	1.815	1.86	1.906	1.922	1.969	1.962	1.97	1.974	1.989	1.987	1.992	1.99		5.114	5.345	5.457	5.66	5.779	5.758	5.79	5.903	6.024	5.952	6.114	5.123	5.806	5.914
254	2.018	2.104	2.037	1.982	2.009	2.013	2.082	2.136	2.14	2.166		1.678	1.663	1.667	1.664	1.689	1.693	1.698	1.725	1.727	1.723	1.717	1.758	1.762	1.826	1.849	1.903	1.899	1.907	1.913	1.929	1.927	1.932	1.93		5.386	5.646	5.779	6.003	6.138	6.122	6.161	6.287	6.417	6.348	6.513	5.371	6.125	6.25
255	1.921	2.013	1.938	1.888	1.913	1.96	2.048	2.118	2.131	2.164		1.565	1.553	1.554	1.556	1.588	1.598	1.608	1.639	1.644	1.646	1.642	1.684	1.654	1.731	1.763	1.825	1.824	1.833	1.842	1.858	1.857	1.862	1.86		5.696	5.976	6.125	6.368	6.517	6.505	6.55	6.688	6.826	6.758	6.928	5.666	6.472	6.611
256	1.815	1.915	1.832	1.785	1.809	1.898	2.007	2.096	2.118	2.16		1.445	1.437	1.436	1.438	1.472	1.487	1.502	1.535	1.543	1.552	1.549	1.591	1.543	1.623	1.664	1.733	1.736	1.747	1.757	1.774	1.773	1.779	1.777		6.04	6.331	6.489	6.748	6.905	6.896	6.943	7.094	7.238	7.168	7.347	6.003	6.843	6.988
257	1.706	1.812	1.722	1.678	1.703	1.834	1.964	2.071	2.103	2.151		1.334	1.328	1.324	1.32	1.352	1.368	1.385	1.42	1.429	1.443	1.441	1.483	1.437	1.506	1.555	1.631	1.637	1.65	1.662	1.678	1.678	1.684	1.683		6.417	6.704	6.864	7.131	7.292	7.285	7.33	7.491	7.641	7.567	7.754	6.369	7.218	7.362
258	1.602	1.711	1.617	1.576	1.599	1.773	1.926	2.049	2.092	2.147		1.246	1.239	1.236	1.215	1.239	1.252	1.268	1.301	1.31	1.326	1.326	1.366	1.346	1.386	1.441	1.521	1.53	1.543	1.558	1.573	1.574	1.581	1.579		6.821	7.09	7.24	7.511	7.669	7.66	7.705	7.871	8.026	7.947	8.139	6.744	7.578	7.711
259	1.508	1.621	1.522	1.485	1.507	1.723	1.895	2.036	2.089	2.149		1.194	1.186	1.183	1.139	1.148	1.152	1.163	1.191	1.198	1.214	1.213	1.252	1.283	1.274	1.33	1.411	1.421	1.435	1.45	1.466	1.466	1.473	1.472		7.241	7.482	7.617	7.881	8.034	8.017	8.06	8.225	8.386	8.298	8.494	7.116	7.901	8.025
260	1.431	1.546	1.444	1.41	1.43	1.683	1.873	2.028	2.09	2.156		1.185	1.174	1.175	1.099	1.087	1.078	1.08	1.1	1.105	1.116	1.113	1.15	1.257	1.18	1.232	1.31	1.318	1.333	1.347	1.362	1.361	1.369	1.368		7.664	7.872	7.986	8.237	8.381	8.351	8.391	8.551	8.716	8.619	8.814	7.47	8.176	8.294
261	1.373	1.491	1.386	1.354	1.373	1.655	1.861	2.026	2.097	2.168		1.221	1.206	1.21	1.101	1.063	1.039	1.029	1.039	1.038	1.043	1.035	1.071	1.273	1.112	1.154	1.225	1.229	1.242	1.254	1.268	1.267	1.275	1.273		8.069	8.243	8.333	8.57	8.7	8.654	8.687	8.842	9.004	8.899	9.087	7.792	8.399	8.51
262	1.334	1.453	1.346	1.315	1.332	1.637	1.857	2.03	2.108	2.181		1.299	1.279	1.287	1.143	1.078	1.035	1.011	1.009	1.002	0.998	0.984	1.017	1.332	1.076	1.102	1.161	1.158	1.169	1.178	1.19	1.188	1.197	1.195		8.421	8.568	8.638	8.857	8.972	8.91	8.933	9.082	9.237	9.125	9.301	8.066	8.566	8.672
263	1.311	1.432	1.323	1.292	1.309	1.633	1.862	2.043	2.126	2.2		1.412	1.386	1.4	1.22	1.128	1.065	1.026	1.012	0.999	0.982	0.962	0.992	1.431	1.072	1.078	1.122	1.111	1.117	1.123	1.134	1.131	1.139	1.136		8.686	8.818	8.87	9.074	9.174	9.095	9.107	9.25	9.394	9.279	9.443	8.277	8.688	8.778
264	1.306	1.426	1.318	1.286	1.302	1.641	1.879	2.064	2.15	2.223		1.555	1.524	1.544	1.327	1.209	1.124	1.069	1.045	1.024	0.994	0.968	0.994	1.563	1.101	1.082	1.111	1.091	1.091	1.094	1.102	1.098	1.105	1.102		8.831	8.962	9.002	9.194	9.28	9.188	9.189	9.325	9.458	9.342	9.493	8.406	8.755	8.823
265	1.312	1.431	1.324	1.292	1.308	1.66	1.905	2.091	2.177	2.249		1.727	1.69	1.715	1.461	1.315	1.209	1.138	1.104	1.073	1.031	0.999	1.021	1.726	1.161	1.115	1.127	1.097	1.091	1.09	1.097	1.091	1.097	1.094		8.842	8.979	9.015	9.199	9.274	9.171	9.163	9.293	9.416	9.301	9.439	8.427	8.757	8.802
266	1.327	1.445	1.339	1.307	1.323	1.683	1.934	2.118	2.206	2.277		1.925	1.882	1.912	1.621	1.445	1.318	1.231	1.186	1.145	1.091	1.053	1.07	1.92	1.249	1.176	1.169	1.129	1.117	1.111	1.116	1.109	1.113	1.11		8.71	8.861	8.898	9.078	9.145	9.038	9.024	9.145	9.261	9.147	9.276	8.334	8.685	8.721
267	1.344	1.461	1.356	1.324	1.341	1.702	1.958	2.14	2.226	2.298		2.145	2.096	2.132	1.803	1.596	1.448	1.344	1.288	1.237	1.171	1.127	1.139	2.139	1.363	1.26	1.234	1.183	1.165	1.154	1.158	1.149	1.151	1.149		8.441	8.612	8.653	8.833	8.894	8.787	8.771	8.884	8.994	8.882	9.002	8.117	8.528	8.561
268	1.361	1.476	1.374	1.341	1.36	1.715	1.972	2.155	2.239	2.311		2.384	2.328	2.371	2.003	1.765	1.596	1.474	1.408	1.346	1.267	1.217	1.225	2.38	1.497	1.365	1.319	1.257	1.232	1.218	1.219	1.209	1.21	1.207		8.052	8.242	8.291	8.471	8.531	8.428	8.411	8.519	8.62	8.514	8.627	7.782	8.273	8.303
269	1.38	1.49	1.392	1.358	1.38	1.725	1.983	2.166	2.247	2.319		2.64	2.576	2.626	2.221	1.953	1.761	1.623	1.546	1.472	1.379	1.324	1.328	2.633	1.651	1.491	1.424	1.351	1.32	1.301	1.3	1.288	1.288	1.285		7.561	7.769	7.827	8.007	8.067	7.971	7.956	8.061	8.154	8.056	8.162	7.34	7.906	7.934
270	1.399	1.504	1.412	1.376	1.397	1.736	1.99	2.173	2.252	2.324		2.912	2.839	2.896	2.457	2.16	1.947	1.789	1.702	1.616	1.51	1.448	1.448	2.893	1.827	1.637	1.55	1.466	1.428	1.405	1.4	1.387	1.386	1.383		6.999	7.216	7.282	7.461	7.522	7.436	7.422	7.524	7.611	7.523	7.627	6.813	7.427	7.455
271	1.422	1.523	1.435	1.397	1.417	1.748	1.997	2.178	2.257	2.329		3.199	3.116	3.181	2.713	2.39	2.153	1.977	1.879	1.782	1.66	1.592	1.588	3.157	2.023	1.803	1.697	1.6	1.556	1.528	1.52	1.505	1.504	1.501		6.398	6.613	6.682	6.858	6.919	6.847	6.834	6.934	7.015	6.935	7.042	6.243	6.857	6.893
272	1.448	1.545	1.461	1.422	1.439	1.759	2.001	2.18	2.257	2.329		3.497	3.405	3.477	2.986	2.638	2.382	2.187	2.078	1.97	1.834	1.758	1.749	3.421	2.24	1.992	1.863	1.754	1.704	1.67	1.66	1.643	1.641	1.639		5.799	5.997	6.062	6.23	6.29	6.231	6.219	6.315	6.393	6.321	6.432	5.67	6.237	6.283
273	1.475	1.567	1.489	1.447	1.463	1.769	2.004	2.179	2.254	2.326		3.803	3.704	3.78	3.273	2.904	2.629	2.419	2.299	2.18	2.029	1.946	1.934	3.676	2.476	2.201	2.049	1.929	1.871	1.831	1.821	1.802	1.799	1.796		5.239	5.404	5.457	5.61	5.666	5.618	5.61	5.7	5.778	5.712	5.826	5.141	5.613	5.667
274	1.503	1.59	1.517	1.475	1.491	1.779	2.006	2.179	2.252	2.321		4.112	4.007	4.087	3.569	3.185	2.893	2.67	2.54	2.411	2.245	2.156	2.14	3.907	2.726	2.425	2.253	2.123	2.057	2.014	2.002	1.98	1.977	1.973		4.746	4.867	4.897	5.032	5.081	5.039	5.038	5.117	5.195	5.135	5.251	4.685	5.029	5.087
275	1.533	1.617	1.547	1.504	1.521	1.794	2.013	2.18	2.251	2.317		4.421	4.308	4.393	3.87	3.476	3.172	2.937	2.8	2.664	2.483	2.388	2.371	4.111	2.987	2.665	2.475	2.338	2.263	2.217	2.201	2.177	2.173	2.171		4.341	4.407	4.412	4.521	4.562	4.521	4.524	4.592	4.672	4.614	4.73	4.322	4.523	4.571
276	1.566	1.649	1.581	1.536	1.553	1.813	2.022	2.183	2.249	2.312		4.724	4.606	4.695	4.175	3.774	3.463	3.218	3.079	2.935	2.742	2.643	2.624	4.287	3.255	2.913	2.714	2.57	2.487	2.438	2.417	2.391	2.386	2.387		4.032	4.039	4.014	4.096	4.125	4.084	4.088	4.146	4.223	4.167	4.283	4.052	4.104	4.137
277	1.601	1.682	1.616	1.57	1.588	1.831	2.031	2.183	2.245	2.303		5.016	4.895	4.987	4.477	4.077	3.764	3.513	3.372	3.223	3.019	2.917	2.897	4.434	3.52	3.166	2.965	2.812	2.726	2.67	2.646	2.62	2.615	2.618		3.814	3.764	3.708	3.762	3.778	3.733	3.734	3.786	3.857	3.803	3.916	3.859	3.77	3.79
278	1.633	1.712	1.648	1.603	1.62	1.845	2.034	2.177	2.235	2.29		5.285	5.164	5.256	4.77	4.376	4.065	3.813	3.673	3.518	3.306	3.202	3.181	4.552	3.775	3.418	3.216	3.056	2.974	2.909	2.885	2.862	2.856	2.853		3.67	3.57	3.485	3.512	3.514	3.465	3.461	3.507	3.571	3.519	3.629	3.728	3.514	3.524
279	1.657	1.735	1.672	1.629	1.648	1.848	2.028	2.16	2.213	2.265		5.52	5.4	5.49	5.042	4.661	4.359	4.106	3.971	3.814	3.594	3.49	3.469	4.643	4.017	3.659	3.458	3.299	3.221	3.152	3.126	3.104	3.1	3.088		3.583	3.439	3.327	3.332	3.323	3.267	3.258	3.297	3.355	3.305	3.413	3.648	3.323	3.325
280	1.673	1.75	1.688	1.645	1.668	1.842	2.009	2.131	2.178	2.227		5.707	5.589	5.675	5.28	4.925	4.637	4.39	4.26	4.103	3.877	3.773	3.752	4.715	4.239	3.889	3.693	3.54	3.463	3.393	3.364	3.345	3.34	3.326		3.538	3.358	3.222	3.208	3.188	3.124	3.112	3.143	3.197	3.147	3.253	3.607	3.186	3.178
281	1.679	1.754	1.695	1.651	1.677	1.824	1.978	2.088	2.13	2.177		5.837	5.722	5.803	5.478	5.161	4.894	4.656	4.535	4.381	4.152	4.049	4.027	4.772	4.438	4.105	3.916	3.773	3.695	3.628	3.596	3.577	3.573	3.563		3.525	3.313	3.155	3.127	3.097	3.024	3.01	3.035	3.084	3.033	3.137	3.597	3.089	3.074
282	1.678	1.75	1.693	1.65	1.675	1.798	1.937	2.035	2.071	2.116		5.905	5.796	5.87	5.634	5.366	5.127	4.904	4.795	4.647	4.417	4.318	4.293	4.811	4.603	4.302	4.125	3.989	3.912	3.846	3.816	3.797	3.791	3.791		3.535	3.295	3.119	3.077	3.04	2.957	2.941	2.96	3.005	2.952	3.054	3.607	3.022	2.999
283	1.67	1.739	1.685	1.642	1.666	1.765	1.888	1.975	2.006	2.049		5.91	5.807	5.873	5.742	5.537	5.332	5.13	5.037	4.896	4.67	4.578	4.552	4.831	4.733	4.471	4.308	4.183	4.111	4.046	4.016	3.995	3.989	3.995		3.562	3.298	3.106	3.052	3.006	2.915	2.895	2.91	2.951	2.893	2.995	3.631	2.979	2.946
284	1.661	1.727	1.676	1.633	1.654	1.73	1.838	1.914	1.941	1.98		5.854	5.76	5.816	5.798	5.666	5.505	5.33	5.257	5.128	4.913	4.829	4.806	4.832	4.833	4.607	4.461	4.351	4.287	4.224	4.195	4.17	4.164	4.175		3.599	3.314	3.107	3.043	2.988	2.889	2.865	2.876	2.912	2.851	2.952	3.666	2.953	2.911
285	1.653	1.716	1.668	1.626	1.647	1.698	1.791	1.859	1.88	1.918		5.741	5.659	5.702	5.803	5.75	5.643	5.501	5.454	5.342	5.143	5.071	5.054	4.821	4.909	4.717	4.589	4.497	4.439	4.385	4.352	4.33	4.319	4.339		3.643	3.338	3.118	3.044	2.981	2.875	2.846	2.853	2.884	2.82	2.919	3.709	2.943	2.891
286	1.648	1.709	1.663	1.622	1.644	1.671	1.749	1.81	1.826	1.861		5.581	5.51	5.542	5.755	5.787	5.741	5.638	5.623	5.533	5.357	5.3	5.294	4.797	4.965	4.801	4.685	4.621	4.567	4.525	4.488	4.475	4.457	4.485		3.69	3.37	3.137	3.054	2.983	2.871	2.836	2.839	2.865	2.798	2.893	3.758	2.945	2.882
287	1.646	1.704	1.661	1.619	1.641	1.648	1.712	1.766	1.776	1.809		5.386	5.323	5.346	5.66	5.777	5.794	5.735	5.756	5.692	5.547	5.508	5.514	4.75	4.995	4.861	4.756	4.721	4.669	4.639	4.601	4.6	4.573	4.61		3.74	3.406	3.164	3.072	2.994	2.876	2.834	2.833	2.855	2.785	2.877	3.809	2.957	2.882
288	1.641	1.698	1.656	1.612	1.633	1.624	1.675	1.722	1.726	1.758		5.165	5.108	5.126	5.521	5.716	5.795	5.783	5.842	5.806	5.697	5.68	5.699	4.675	5.002	4.893	4.805	4.795	4.746	4.727	4.689	4.697	4.663	4.707		3.792	3.447	3.195	3.096	3.012	2.887	2.84	2.835	2.852	2.779	2.867	3.859	2.976	2.888
289	1.629	1.685	1.644	1.6	1.619	1.594	1.633	1.674	1.675	1.704		4.924	4.875	4.889	5.34	5.601	5.736	5.772	5.867	5.858	5.79	5.795	5.83	4.574	4.986	4.903	4.837	4.843	4.799	4.786	4.753	4.767	4.724	4.777		3.842	3.49	3.23	3.126	3.035	2.904	2.851	2.843	2.858	2.78	2.865	3.906	3.002	2.901
290	1.604	1.66	1.619	1.575	1.593	1.554	1.584	1.619	1.619	1.646		4.67	4.626	4.639	5.122	5.431	5.612	5.691	5.818	5.835	5.807	5.835	5.884	4.449	4.946	4.888	4.85	4.862	4.831	4.819	4.791	4.812	4.761	4.819		3.892	3.534	3.267	3.158	3.061	2.924	2.867	2.856	2.866	2.786	2.867	3.951	3.032	2.919
291	1.565	1.622	1.579	1.537	1.554	1.502	1.525	1.554	1.554	1.576		4.408	4.366	4.378	4.869	5.207	5.422	5.535	5.689	5.727	5.737	5.785	5.847	4.3	4.873	4.842	4.834	4.848	4.835	4.822	4.8	4.829	4.772	4.826		3.938	3.575	3.304	3.192	3.089	2.949	2.886	2.873	2.879	2.797	2.875	3.994	3.064	2.942
292	1.511	1.568	1.524	1.481	1.5	1.438	1.454	1.478	1.477	1.498		4.142	4.099	4.113	4.586	4.935	5.171	5.309	5.479	5.535	5.576	5.64	5.711	4.126	4.762	4.761	4.778	4.799	4.807	4.791	4.777	4.812	4.752	4.795		3.98	3.615	3.34	3.225	3.119	2.975	2.907	2.892	2.895	2.811	2.886	4.034	3.098	2.968
293	1.443	1.501	1.456	1.413	1.431	1.362	1.373	1.39	1.39	1.41		3.874	3.831	3.847	4.283	4.627	4.867	5.02	5.199	5.266	5.33	5.404	5.482	3.93	4.615	4.641	4.687	4.715	4.741	4.726	4.719	4.756	4.697	4.73		4.018	3.653	3.375	3.258	3.15	3.002	2.931	2.913	2.913	2.829	2.9	4.072	3.132	2.998
294	1.366	1.427	1.378	1.337	1.355	1.28	1.286	1.299	1.298	1.317		3.61	3.567	3.584	3.972	4.296	4.527	4.684	4.864	4.937	5.014	5.094	5.174	3.723	4.43	4.492	4.567	4.599	4.637	4.623	4.626	4.662	4.606	4.638		4.053	3.689	3.41	3.293	3.183	3.032	2.957	2.938	2.935	2.85	2.919	4.107	3.168	3.03
295	1.288	1.351	1.3	1.261	1.279	1.201	1.201	1.21	1.211	1.227		3.353	3.311	3.329	3.661	3.954	4.168	4.319	4.493	4.564	4.649	4.729	4.81	3.507	4.21	4.309	4.412	4.448	4.497	4.485	4.499	4.529	4.48	4.512		4.086	3.726	3.446	3.329	3.219	3.065	2.987	2.965	2.961	2.875	2.941	4.139	3.206	3.063
296	1.218	1.282	1.23	1.193	1.211	1.129	1.125	1.131	1.132	1.147		3.107	3.068	3.084	3.359	3.615	3.807	3.946	4.108	4.175	4.26	4.336	4.417	3.284	3.954	4.094	4.226	4.262	4.323	4.309	4.335	4.357	4.318	4.347		4.115	3.762	3.483	3.368	3.256	3.1	3.021	2.995	2.99	2.903	2.967	4.169	3.245	3.098
297	1.159	1.224	1.17	1.136	1.155	1.071	1.063	1.067	1.067	1.081		2.875	2.84	2.853	3.073	3.29	3.458	3.581	3.727	3.79	3.869	3.938	4.017	3.058	3.674	3.849	4.004	4.045	4.118	4.104	4.138	4.149	4.123	4.143		4.143	3.798	3.523	3.409	3.296	3.137	3.057	3.03	3.023	2.934	2.996	4.198	3.288	3.138
298	1.112	1.177	1.122	1.09	1.111	1.023	1.013	1.014	1.013	1.027		2.661	2.629	2.64	2.809	2.989	3.132	3.237	3.367	3.425	3.496	3.556	3.632	2.837	3.387	3.581	3.757	3.805	3.885	3.878	3.914	3.916	3.903	3.915		4.169	3.834	3.565	3.453	3.34	3.177	3.096	3.068	3.059	2.968	3.029	4.223	3.336	3.181
299	1.076	1.14	1.086	1.053	1.075	0.987	0.972	0.973	0.969	0.984		2.465	2.437	2.446	2.572	2.718	2.835	2.923	3.038	3.09	3.151	3.202	3.274	2.629	3.102	3.307	3.495	3.553	3.635	3.637	3.67	3.672	3.668	3.677		4.192	3.871	3.609	3.499	3.387	3.222	3.14	3.11	3.099	3.006	3.065	4.246	3.388	3.229
300	1.049	1.113	1.059	1.026	1.048	0.959	0.942	0.94	0.936	0.952		2.289	2.264	2.272	2.361	2.476	2.57	2.643	2.742	2.787	2.84	2.883	2.95	2.437	2.828	3.032	3.221	3.293	3.372	3.383	3.413	3.418	3.421	3.428		4.212	3.908	3.654	3.548	3.436	3.27	3.189	3.156	3.143	3.048	3.105	4.264	3.445	3.282
301	1.03	1.093	1.039	1.008	1.029	0.939	0.92	0.916	0.914	0.928		2.132	2.112	2.117	2.175	2.263	2.336	2.395	2.481	2.518	2.563	2.598	2.659	2.263	2.568	2.768	2.95	3.029	3.102	3.119	3.149	3.156	3.163	3.17		4.229	3.945	3.701	3.6	3.49	3.323	3.241	3.208	3.192	3.096	3.151	4.278	3.508	3.341
302	1.016	1.078	1.025	0.994	1.014	0.924	0.903	0.898	0.898	0.912		1.994	1.976	1.981	2.013	2.076	2.13	2.177	2.248	2.28	2.317	2.345	2.399	2.107	2.333	2.519	2.692	2.769	2.835	2.854	2.884	2.89	2.902	2.907		4.245	3.982	3.751	3.655	3.548	3.381	3.299	3.265	3.248	3.151	3.203	4.291	3.576	3.406
303	1.005	1.066	1.014	0.983	1.003	0.912	0.89	0.884	0.885	0.899		1.872	1.856	1.861	1.871	1.913	1.951	1.985	2.044	2.068	2.098	2.121	2.168	1.969	2.125	2.291	2.452	2.519	2.578	2.598	2.628	2.632	2.645	2.65		4.259	4.021	3.803	3.714	3.612	3.446	3.364	3.33	3.312	3.214	3.264	4.3	3.65	3.478
304	0.997	1.057	1.006	0.974	0.994	0.901	0.88	0.875	0.875	0.89		1.767	1.751	1.755	1.746	1.771	1.794	1.816	1.864	1.881	1.902	1.919	1.962	1.847	1.943	2.087	2.232	2.288	2.339	2.36	2.385	2.39	2.402	2.407		4.271	4.06	3.858	3.779	3.68	3.517	3.435	3.403	3.384	3.284	3.333	4.307	3.726	3.556
305	0.989	1.049	0.998	0.967	0.985	0.892	0.874	0.867	0.868	0.882		1.675	1.659	1.662	1.638	1.647	1.658	1.668	1.705	1.716	1.729	1.739	1.779	1.743	1.786	1.903	2.03	2.076	2.12	2.14	2.16	2.165	2.175	2.178		4.28	4.099	3.912	3.846	3.752	3.593	3.512	3.483	3.463	3.363	3.412	4.312	3.808	3.64
306	0.98	1.041	0.989	0.96	0.976	0.886	0.867	0.862	0.861	0.874		1.594	1.58	1.582	1.545	1.541	1.54	1.541	1.567	1.573	1.578	1.583	1.618	1.651	1.65	1.742	1.848	1.883	1.92	1.937	1.955	1.959	1.968	1.97		4.287	4.136	3.968	3.914	3.827	3.672	3.592	3.568	3.548	3.447	3.496	4.314	3.892	3.728
307	0.97	1.032	0.979	0.952	0.967	0.881	0.863	0.857	0.856	0.868		1.522	1.509	1.511	1.464	1.45	1.441	1.431	1.45	1.449	1.447	1.447	1.48	1.573	1.534	1.601	1.688	1.712	1.741	1.755	1.772	1.775	1.782	1.784		4.293	4.171	4.023	3.985	3.905	3.755	3.677	3.656	3.638	3.538	3.588	4.314	3.979	3.821
308	0.96	1.022	0.969	0.943	0.958	0.876	0.859	0.852	0.852	0.864		1.458	1.445	1.449	1.395	1.373	1.357	1.338	1.35	1.344	1.336	1.332	1.362	1.504	1.435	1.479	1.548	1.561	1.584	1.595	1.609	1.612	1.618	1.62		4.295	4.205	4.078	4.056	3.985	3.842	3.766	3.749	3.736	3.635	3.687	4.313	4.067	3.918
309	0.952	1.014	0.96	0.935	0.951	0.872	0.857	0.85	0.849	0.861		1.4	1.387	1.392	1.335	1.308	1.285	1.26	1.266	1.256	1.241	1.235	1.264	1.443	1.352	1.374	1.428	1.431	1.447	1.456	1.468	1.47	1.475	1.477		4.296	4.239	4.132	4.128	4.069	3.932	3.859	3.847	3.838	3.739	3.793	4.31	4.156	4.017
310	0.946	1.01	0.955	0.929	0.944	0.87	0.857	0.85	0.849	0.86		1.348	1.335	1.342	1.284	1.252	1.225	1.194	1.197	1.182	1.164	1.153	1.182	1.388	1.281	1.285	1.326	1.321	1.331	1.339	1.348	1.348	1.353	1.355		4.294	4.272	4.186	4.199	4.154	4.025	3.954	3.947	3.944	3.847	3.903	4.309	4.247	4.118
311	0.944	1.008	0.953	0.926	0.94	0.87	0.858	0.852	0.851	0.863		1.3	1.288	1.295	1.239	1.205	1.174	1.141	1.14	1.123	1.102	1.088	1.115	1.337	1.223	1.211	1.241	1.23	1.235	1.24	1.249	1.246	1.251	1.252		4.291	4.302	4.24	4.27	4.239	4.118	4.051	4.049	4.05	3.958	4.016	4.307	4.338	4.219
312	0.942	1.006	0.951	0.925	0.938	0.872	0.861	0.854	0.856	0.868		1.255	1.245	1.252	1.197	1.164	1.131	1.096	1.094	1.074	1.051	1.034	1.059	1.291	1.175	1.15	1.171	1.154	1.156	1.159	1.166	1.162	1.167	1.167		4.286	4.331	4.294	4.341	4.322	4.211	4.148	4.153	4.158	4.07	4.131	4.304	4.428	4.319
313	0.94	1.003	0.949	0.922	0.933	0.873	0.863	0.857	0.86	0.872		1.212	1.204	1.211	1.159	1.128	1.094	1.059	1.054	1.033	1.008	0.99	1.013	1.247	1.134	1.099	1.112	1.092	1.09	1.091	1.097	1.093	1.097	1.098		4.279	4.359	4.346	4.409	4.404	4.302	4.246	4.257	4.267	4.182	4.247	4.298	4.514	4.419
314	0.936	0.998	0.944	0.917	0.927	0.871	0.863	0.858	0.864	0.875		1.172	1.164	1.17	1.124	1.095	1.061	1.026	1.019	0.997	0.972	0.954	0.975	1.206	1.101	1.057	1.064	1.041	1.036	1.036	1.04	1.036	1.041	1.041		4.27	4.387	4.397	4.476	4.485	4.393	4.343	4.361	4.376	4.294	4.363	4.291	4.597	4.516
315	0.93	0.991	0.938	0.911	0.92	0.866	0.862	0.859	0.866	0.877		1.134	1.127	1.131	1.091	1.064	1.032	0.998	0.989	0.968	0.943	0.923	0.943	1.167	1.074	1.023	1.025	0.998	0.991	0.991	0.994	0.99	0.995	0.994		4.261	4.414	4.446	4.541	4.563	4.481	4.438	4.462	4.484	4.406	4.479	4.282	4.678	4.612
316	0.923	0.983	0.931	0.904	0.911	0.863	0.862	0.861	0.866	0.877		1.098	1.092	1.094	1.06	1.037	1.006	0.974	0.963	0.943	0.918	0.898	0.917	1.13	1.051	0.996	0.993	0.964	0.955	0.954	0.958	0.952	0.958	0.957		4.25	4.438	4.492	4.604	4.638	4.567	4.53	4.562	4.59	4.515	4.592	4.273	4.758	4.706
317	0.913	0.972	0.921	0.896	0.901	0.859	0.861	0.862	0.867	0.876		1.064	1.058	1.056	1.031	1.01	0.983	0.952	0.94	0.922	0.898	0.878	0.896	1.094	1.031	0.973	0.968	0.937	0.926	0.924	0.928	0.922	0.928	0.927		4.24	4.462	4.536	4.666	4.713	4.653	4.622	4.663	4.697	4.626	4.707	4.264	4.836	4.797
318	0.902	0.959	0.911	0.886	0.891	0.856	0.858	0.862	0.867	0.875		1.028	1.023	1.02	1.002	0.985	0.962	0.933	0.921	0.904	0.88	0.862	0.879	1.059	1.015	0.955	0.947	0.915	0.903	0.901	0.905	0.899	0.904	0.903		4.232	4.487	4.58	4.729	4.786	4.738	4.714	4.764	4.803	4.737	4.82	4.255	4.909	4.885
319	0.892	0.948	0.9	0.875	0.883	0.853	0.857	0.862	0.869	0.874		0.993	0.99	0.985	0.975	0.961	0.942	0.915	0.905	0.887	0.866	0.849	0.865	1.027	1	0.94	0.931	0.898	0.886	0.883	0.887	0.881	0.886	0.885		4.226	4.512	4.626	4.79	4.858	4.821	4.806	4.866	4.909	4.848	4.934	4.248	4.98	4.97
320	0.883	0.938	0.891	0.865	0.878	0.851	0.858	0.865	0.872	0.877		0.96	0.958	0.951	0.95	0.941	0.924	0.9	0.892	0.874	0.854	0.839	0.855	0.996	0.989	0.929	0.919	0.885	0.874	0.87	0.875	0.868	0.873	0.872		4.223	4.538	4.671	4.849	4.929	4.903	4.896	4.965	5.013	4.958	5.045	4.245	5.048	5.055
321	0.879	0.933	0.887	0.859	0.876	0.852	0.863	0.871	0.878	0.883		0.928	0.929	0.92	0.929	0.924	0.911	0.889	0.882	0.866	0.846	0.832	0.849	0.966	0.979	0.921	0.91	0.876	0.865	0.861	0.867	0.859	0.864	0.862		4.223	4.562	4.713	4.905	4.996	4.98	4.982	5.058	5.114	5.065	5.154	4.248	5.115	5.138
322	0.881	0.934	0.889	0.86	0.879	0.86	0.873	0.882	0.889	0.895		0.9	0.902	0.892	0.909	0.91	0.9	0.881	0.877	0.861	0.843	0.829	0.846	0.938	0.971	0.914	0.904	0.87	0.86	0.856	0.861	0.854	0.858	0.856		4.227	4.585	4.752	4.959	5.063	5.054	5.063	5.147	5.211	5.168	5.259	4.256	5.179	5.219
323	0.888	0.94	0.896	0.866	0.884	0.87	0.885	0.893	0.902	0.909		0.872	0.877	0.867	0.891	0.898	0.891	0.876	0.873	0.86	0.842	0.829	0.846	0.911	0.963	0.91	0.9	0.867	0.857	0.853	0.858	0.851	0.854	0.853		4.233	4.606	4.788	5.008	5.124	5.122	5.14	5.23	5.304	5.267	5.359	4.267	5.236	5.293
324	0.894	0.947	0.902	0.872	0.889	0.881	0.897	0.906	0.915	0.923		0.845	0.852	0.842	0.872	0.887	0.882	0.872	0.871	0.86	0.842	0.831	0.848	0.884	0.957	0.906	0.898	0.866	0.856	0.852	0.857	0.85	0.853	0.851		4.238	4.624	4.819	5.052	5.179	5.184	5.209	5.308	5.39	5.356	5.454	4.276	5.285	5.361
325	0.899	0.953	0.907	0.878	0.893	0.889	0.908	0.917	0.926	0.935		0.818	0.826	0.816	0.851	0.875	0.874	0.867	0.867	0.859	0.842	0.832	0.849	0.857	0.95	0.904	0.897	0.866	0.857	0.852	0.857	0.851	0.853	0.852		4.241	4.638	4.845	5.087	5.224	5.239	5.269	5.379	5.466	5.437	5.539	4.284	5.321	5.419
326	0.901	0.957	0.91	0.88	0.896	0.894	0.917	0.928	0.938	0.945		0.79	0.799	0.789	0.831	0.862	0.866	0.862	0.863	0.859	0.843	0.834	0.851	0.829	0.944	0.901	0.896	0.866	0.858	0.854	0.858	0.853	0.855	0.853		4.243	4.645	4.862	5.112	5.259	5.285	5.32	5.439	5.531	5.508	5.613	4.287	5.344	5.464
327	0.903	0.96	0.912	0.883	0.899	0.901	0.927	0.939	0.948	0.955		0.761	0.772	0.762	0.811	0.848	0.857	0.857	0.861	0.859	0.844	0.837	0.853	0.801	0.937	0.898	0.896	0.868	0.86	0.856	0.86	0.855	0.857	0.855		4.242	4.648	4.873	5.13	5.285	5.321	5.362	5.49	5.585	5.569	5.677	4.286	5.355	5.5
328	0.906	0.962	0.914	0.886	0.901	0.907	0.935	0.949	0.957	0.962		0.732	0.744	0.734	0.79	0.835	0.848	0.851	0.859	0.859	0.846	0.84	0.857	0.772	0.93	0.895	0.896	0.869	0.862	0.859	0.862	0.859	0.861	0.859		4.24	4.647	4.878	5.14	5.304	5.35	5.396	5.532	5.63	5.621	5.732	4.281	5.357	5.525
329	0.908	0.963	0.916	0.891	0.903	0.914	0.941	0.959	0.966	0.969		0.702	0.715	0.705	0.77	0.82	0.839	0.846	0.855	0.858	0.849	0.844	0.86	0.745	0.923	0.894	0.897	0.872	0.865	0.863	0.866	0.863	0.865	0.864		4.234	4.64	4.875	5.143	5.314	5.368	5.421	5.563	5.665	5.661	5.778	4.271	5.351	5.54
330	0.909	0.964	0.918	0.894	0.906	0.919	0.946	0.966	0.972	0.975		0.672	0.685	0.675	0.747	0.804	0.829	0.839	0.851	0.856	0.851	0.846	0.864	0.717	0.917	0.892	0.898	0.875	0.869	0.867	0.871	0.867	0.871	0.869		4.224	4.626	4.863	5.139	5.314	5.376	5.435	5.58	5.688	5.688	5.811	4.258	5.337	5.546
331	0.912	0.966	0.92	0.896	0.909	0.924	0.952	0.974	0.978	0.98		0.643	0.657	0.645	0.725	0.788	0.819	0.831	0.847	0.853	0.852	0.847	0.866	0.691	0.91	0.89	0.899	0.878	0.873	0.872	0.875	0.872	0.876	0.874		4.21	4.607	4.844	5.126	5.305	5.374	5.437	5.586	5.7	5.704	5.829	4.245	5.319	5.544
332	0.915	0.967	0.924	0.899	0.911	0.929	0.96	0.983	0.986	0.987		0.615	0.63	0.616	0.705	0.772	0.809	0.823	0.842	0.851	0.852	0.848	0.868	0.665	0.903	0.888	0.9	0.881	0.877	0.876	0.88	0.877	0.881	0.879		4.193	4.581	4.818	5.107	5.289	5.364	5.429	5.582	5.699	5.708	5.836	4.23	5.296	5.538
333	0.92	0.969	0.928	0.902	0.914	0.935	0.968	0.991	0.993	0.994		0.591	0.605	0.59	0.686	0.759	0.8	0.816	0.838	0.849	0.853	0.849	0.87	0.64	0.896	0.886	0.901	0.884	0.881	0.881	0.885	0.882	0.886	0.885		4.174	4.555	4.79	5.083	5.268	5.347	5.417	5.572	5.69	5.706	5.835	4.214	5.27	5.525
334	0.926	0.973	0.935	0.909	0.919	0.946	0.98	1.001	1.003	1.004		0.569	0.583	0.566	0.669	0.748	0.792	0.81	0.835	0.849	0.854	0.85	0.872	0.616	0.889	0.884	0.901	0.887	0.884	0.885	0.89	0.887	0.891	0.89		4.154	4.528	4.76	5.057	5.242	5.323	5.396	5.555	5.674	5.695	5.824	4.194	5.239	5.505
335	0.931	0.979	0.94	0.914	0.923	0.955	0.991	1.01	1.013	1.014		0.549	0.563	0.544	0.651	0.736	0.782	0.804	0.831	0.846	0.854	0.851	0.873	0.594	0.882	0.881	0.902	0.889	0.888	0.889	0.895	0.891	0.896	0.894		4.133	4.498	4.729	5.024	5.21	5.291	5.369	5.529	5.648	5.674	5.804	4.173	5.206	5.475
336	0.935	0.982	0.944	0.918	0.929	0.962	1.001	1.021	1.021	1.022		0.53	0.544	0.523	0.633	0.723	0.771	0.797	0.825	0.842	0.852	0.85	0.874	0.574	0.873	0.878	0.901	0.89	0.89	0.893	0.898	0.895	0.899	0.898		4.109	4.465	4.692	4.986	5.172	5.252	5.332	5.494	5.611	5.642	5.771	4.151	5.167	5.436
337	0.937	0.984	0.945	0.92	0.934	0.968	1.009	1.03	1.028	1.028		0.51	0.526	0.502	0.613	0.708	0.758	0.788	0.818	0.835	0.848	0.848	0.872	0.554	0.864	0.873	0.9	0.891	0.892	0.896	0.901	0.898	0.902	0.901		4.083	4.429	4.652	4.943	5.13	5.205	5.287	5.447	5.565	5.599	5.726	4.125	5.125	5.387
338	0.936	0.986	0.945	0.921	0.938	0.973	1.017	1.039	1.035	1.034		0.492	0.508	0.482	0.595	0.692	0.745	0.778	0.81	0.827	0.844	0.846	0.868	0.536	0.854	0.869	0.898	0.891	0.894	0.898	0.903	0.9	0.904	0.904		4.057	4.391	4.609	4.895	5.082	5.153	5.234	5.394	5.511	5.545	5.671	4.097	5.073	5.329
339	0.937	0.987	0.946	0.923	0.943	0.981	1.026	1.048	1.044	1.041		0.474	0.491	0.465	0.579	0.677	0.733	0.769	0.802	0.82	0.84	0.843	0.865	0.52	0.844	0.863	0.896	0.891	0.895	0.9	0.905	0.902	0.906	0.906		4.029	4.351	4.564	4.843	5.027	5.096	5.176	5.334	5.452	5.482	5.608	4.065	5.017	5.265
340	0.94	0.99	0.949	0.927	0.948	0.988	1.033	1.058	1.051	1.046		0.459	0.477	0.452	0.566	0.665	0.721	0.761	0.796	0.813	0.837	0.841	0.863	0.505	0.833	0.857	0.894	0.891	0.896	0.901	0.907	0.904	0.908	0.908		3.999	4.309	4.517	4.787	4.966	5.033	5.111	5.268	5.385	5.41	5.536	4.034	4.959	5.195
341	0.945	0.997	0.954	0.933	0.955	0.997	1.042	1.068	1.058	1.054		0.448	0.467	0.442	0.557	0.654	0.713	0.755	0.79	0.809	0.835	0.841	0.863	0.491	0.822	0.851	0.891	0.89	0.896	0.902	0.908	0.906	0.909	0.909		3.966	4.264	4.466	4.725	4.899	4.966	5.039	5.195	5.308	5.33	5.454	4.001	4.9	5.123
342	0.954	1.005	0.962	0.942	0.963	1.006	1.051	1.077	1.066	1.062		0.439	0.458	0.435	0.549	0.645	0.707	0.749	0.785	0.806	0.834	0.84	0.864	0.479	0.811	0.845	0.888	0.889	0.896	0.902	0.909	0.906	0.91	0.91		3.93	4.218	4.41	4.661	4.828	4.892	4.963	5.114	5.224	5.244	5.364	3.968	4.839	5.05
343	0.962	1.013	0.971	0.95	0.968	1.015	1.06	1.085	1.073	1.07		0.432	0.45	0.43	0.542	0.636	0.701	0.744	0.78	0.803	0.832	0.84	0.863	0.468	0.799	0.838	0.883	0.887	0.894	0.901	0.909	0.907	0.91	0.91		3.892	4.169	4.352	4.594	4.757	4.816	4.882	5.029	5.133	5.153	5.269	3.933	4.772	4.973
344	0.969	1.019	0.978	0.956	0.972	1.021	1.066	1.091	1.08	1.076		0.425	0.442	0.425	0.534	0.627	0.694	0.737	0.774	0.8	0.828	0.838	0.862	0.459	0.787	0.831	0.878	0.884	0.892	0.9	0.908	0.906	0.909	0.908		3.852	4.118	4.291	4.525	4.684	4.736	4.799	4.939	5.041	5.057	5.171	3.895	4.7	4.891
345	0.976	1.022	0.985	0.959	0.975	1.025	1.07	1.095	1.085	1.081		0.42	0.436	0.42	0.526	0.618	0.687	0.73	0.768	0.794	0.824	0.834	0.859	0.451	0.775	0.823	0.873	0.88	0.889	0.897	0.907	0.904	0.908	0.906		3.809	4.064	4.228	4.455	4.608	4.653	4.713	4.846	4.946	4.958	5.068	3.854	4.627	4.805
346	0.98	1.024	0.989	0.96	0.977	1.03	1.075	1.098	1.092	1.086		0.414	0.43	0.415	0.516	0.608	0.677	0.721	0.76	0.787	0.818	0.829	0.855	0.444	0.763	0.814	0.867	0.875	0.885	0.894	0.904	0.901	0.905	0.903		3.762	4.007	4.163	4.384	4.529	4.568	4.626	4.751	4.849	4.858	4.961	3.811	4.553	4.719
347	0.98	1.023	0.989	0.96	0.977	1.032	1.076	1.098	1.093	1.087		0.409	0.425	0.409	0.506	0.598	0.668	0.712	0.751	0.779	0.81	0.823	0.85	0.438	0.75	0.805	0.86	0.869	0.88	0.889	0.9	0.897	0.901	0.899		3.715	3.951	4.099	4.312	4.451	4.485	4.539	4.658	4.753	4.758	4.855	3.766	4.48	4.637
348	0.979	1.02	0.988	0.959	0.975	1.031	1.075	1.097	1.093	1.086		0.403	0.42	0.403	0.495	0.587	0.655	0.701	0.74	0.769	0.801	0.815	0.842	0.433	0.738	0.796	0.852	0.863	0.874	0.884	0.895	0.893	0.896	0.894		3.67	3.897	4.039	4.243	4.377	4.406	4.457	4.568	4.658	4.664	4.754	3.719	4.408	4.558
349	0.977	1.018	0.986	0.958	0.971	1.027	1.073	1.096	1.092	1.083		0.398	0.414	0.398	0.484	0.577	0.643	0.689	0.728	0.758	0.79	0.806	0.833	0.428	0.725	0.786	0.843	0.856	0.868	0.877	0.888	0.886	0.891	0.888		3.629	3.85	3.984	4.18	4.309	4.333	4.379	4.485	4.57	4.575	4.661	3.672	4.341	4.482
350	0.974	1.015	0.983	0.958	0.967	1.025	1.071	1.095	1.092	1.08		0.395	0.41	0.396	0.476	0.569	0.632	0.678	0.718	0.747	0.78	0.797	0.822	0.425	0.713	0.775	0.834	0.847	0.86	0.87	0.88	0.879	0.884	0.881		3.594	3.81	3.937	4.126	4.247	4.268	4.309	4.41	4.491	4.493	4.575	3.628	4.279	4.413
351	0.975	1.016	0.984	0.959	0.967	1.028	1.074	1.098	1.094	1.081		0.394	0.407	0.395	0.471	0.563	0.624	0.669	0.71	0.739	0.773	0.788	0.813	0.423	0.7	0.765	0.825	0.839	0.852	0.862	0.872	0.871	0.876	0.874		3.571	3.782	3.901	4.082	4.196	4.211	4.248	4.345	4.42	4.418	4.498	3.594	4.227	4.352
352	0.977	1.019	0.986	0.963	0.969	1.032	1.079	1.105	1.099	1.085		0.395	0.408	0.396	0.468	0.557	0.617	0.663	0.705	0.733	0.766	0.782	0.806	0.422	0.688	0.754	0.816	0.83	0.843	0.854	0.863	0.863	0.868	0.866		3.56	3.765	3.876	4.05	4.157	4.165	4.196	4.289	4.359	4.353	4.43	3.575	4.189	4.305
353	0.983	1.025	0.992	0.968	0.975	1.039	1.087	1.115	1.106	1.093		0.397	0.41	0.399	0.467	0.553	0.613	0.657	0.699	0.727	0.76	0.776	0.799	0.422	0.677	0.744	0.807	0.821	0.835	0.846	0.855	0.854	0.859	0.857		3.564	3.762	3.865	4.03	4.13	4.132	4.157	4.244	4.31	4.3	4.373	3.574	4.167	4.273
354	0.988	1.032	0.998	0.975	0.981	1.045	1.097	1.125	1.115	1.103		0.401	0.411	0.403	0.466	0.548	0.608	0.651	0.693	0.721	0.753	0.77	0.792	0.424	0.666	0.734	0.797	0.812	0.826	0.836	0.845	0.844	0.85	0.848		3.58	3.77	3.864	4.021	4.112	4.109	4.127	4.208	4.272	4.256	4.324	3.59	4.158	4.253
355	0.993	1.036	1.002	0.981	0.986	1.053	1.107	1.136	1.125	1.115		0.403	0.412	0.405	0.463	0.543	0.602	0.644	0.685	0.714	0.746	0.762	0.784	0.425	0.655	0.723	0.787	0.802	0.816	0.826	0.835	0.834	0.84	0.838		3.602	3.783	3.869	4.018	4.1	4.092	4.104	4.178	4.239	4.218	4.283	3.62	4.158	4.239
356	0.997	1.039	1.006	0.984	0.991	1.059	1.115	1.146	1.135	1.125		0.406	0.413	0.405	0.459	0.535	0.593	0.635	0.674	0.703	0.736	0.751	0.774	0.427	0.643	0.712	0.776	0.79	0.804	0.815	0.823	0.823	0.828	0.827		3.627	3.797	3.874	4.015	4.086	4.074	4.082	4.148	4.205	4.182	4.244	3.656	4.162	4.225
357	0.996	1.037	1.005	0.982	0.99	1.062	1.119	1.15	1.14	1.131		0.406	0.412	0.404	0.453	0.526	0.582	0.622	0.66	0.689	0.722	0.737	0.759	0.429	0.632	0.699	0.763	0.778	0.791	0.802	0.811	0.81	0.815	0.814		3.647	3.806	3.874	4.007	4.07	4.051	4.054	4.115	4.168	4.143	4.201	3.69	4.16	4.208
358	0.991	1.03	1	0.974	0.986	1.06	1.119	1.151	1.14	1.132		0.405	0.411	0.402	0.447	0.515	0.57	0.609	0.644	0.673	0.706	0.72	0.743	0.431	0.62	0.687	0.75	0.764	0.778	0.788	0.797	0.797	0.802	0.8		3.657	3.804	3.864	3.989	4.046	4.02	4.019	4.075	4.125	4.098	4.152	3.713	4.144	4.181
359	0.984	1.02	0.993	0.965	0.977	1.056	1.116	1.147	1.136	1.13		0.404	0.41	0.402	0.441	0.505	0.557	0.595	0.628	0.656	0.689	0.703	0.727	0.434	0.609	0.674	0.737	0.751	0.764	0.774	0.783	0.783	0.788	0.786		3.652	3.789	3.84	3.96	4.011	3.979	3.975	4.028	4.074	4.044	4.096	3.715	4.112	4.14
360	0.976	1.01	0.985	0.954	0.968	1.05	1.112	1.142	1.132	1.127		0.405	0.411	0.403	0.436	0.497	0.545	0.582	0.612	0.641	0.673	0.686	0.711	0.438	0.597	0.662	0.723	0.737	0.749	0.759	0.769	0.769	0.774	0.771		3.631	3.758	3.804	3.918	3.965	3.928	3.922	3.973	4.015	3.983	4.033	3.691	4.059	4.081
361	0.967	1.001	0.976	0.946	0.959	1.042	1.107	1.137	1.129	1.124		0.407	0.414	0.407	0.435	0.492	0.536	0.571	0.6	0.629	0.658	0.67	0.696	0.441	0.586	0.649	0.709	0.722	0.735	0.744	0.754	0.754	0.759	0.756		3.59	3.712	3.753	3.863	3.906	3.865	3.858	3.909	3.947	3.914	3.963	3.64	3.989	4.006
362	0.959	0.991	0.968	0.937	0.949	1.034	1.1	1.131	1.125	1.121		0.413	0.42	0.414	0.436	0.489	0.53	0.562	0.59	0.618	0.646	0.656	0.681	0.444	0.575	0.636	0.695	0.707	0.719	0.728	0.738	0.738	0.743	0.74		3.531	3.65	3.688	3.795	3.835	3.794	3.786	3.836	3.872	3.838	3.887	3.567	3.905	3.92
363	0.95	0.982	0.959	0.928	0.94	1.027	1.093	1.126	1.122	1.119		0.42	0.427	0.423	0.439	0.487	0.526	0.556	0.583	0.61	0.635	0.643	0.668	0.447	0.564	0.623	0.68	0.692	0.704	0.712	0.723	0.721	0.727	0.723		3.455	3.573	3.611	3.714	3.756	3.715	3.707	3.757	3.791	3.758	3.806	3.479	3.815	3.828
364	0.939	0.971	0.948	0.917	0.931	1.019	1.086	1.12	1.118	1.115		0.428	0.436	0.433	0.443	0.486	0.523	0.55	0.576	0.601	0.624	0.63	0.655	0.451	0.553	0.61	0.665	0.677	0.687	0.696	0.706	0.705	0.71	0.707		3.365	3.486	3.526	3.626	3.669	3.631	3.624	3.675	3.706	3.675	3.723	3.383	3.724	3.738
365	0.927	0.959	0.935	0.905	0.92	1.01	1.079	1.115	1.114	1.112		0.437	0.444	0.441	0.446	0.484	0.52	0.543	0.568	0.592	0.613	0.617	0.641	0.456	0.543	0.597	0.651	0.662	0.671	0.679	0.69	0.688	0.693	0.69		3.268	3.393	3.435	3.535	3.581	3.546	3.54	3.59	3.622	3.59	3.64	3.286	3.637	3.654
366	0.912	0.944	0.921	0.892	0.907	1	1.073	1.11	1.11	1.109		0.446	0.452	0.45	0.449	0.483	0.516	0.535	0.559	0.581	0.602	0.603	0.627	0.461	0.533	0.584	0.636	0.646	0.655	0.664	0.673	0.672	0.676	0.673		3.172	3.3	3.346	3.446	3.496	3.465	3.46	3.51	3.543	3.511	3.563	3.194	3.558	3.578
367	0.896	0.927	0.905	0.879	0.893	0.992	1.066	1.104	1.107	1.106		0.455	0.46	0.458	0.451	0.481	0.51	0.527	0.55	0.569	0.589	0.589	0.612	0.467	0.523	0.571	0.622	0.631	0.639	0.648	0.657	0.655	0.66	0.657		3.085	3.216	3.265	3.367	3.42	3.392	3.389	3.437	3.473	3.441	3.494	3.111	3.488	3.511
368	0.878	0.909	0.886	0.864	0.876	0.981	1.058	1.098	1.102	1.102		0.463	0.467	0.465	0.452	0.477	0.502	0.517	0.538	0.554	0.574	0.573	0.594	0.473	0.513	0.559	0.608	0.615	0.623	0.632	0.64	0.637	0.642	0.64		3.014	3.149	3.201	3.303	3.359	3.333	3.332	3.38	3.415	3.385	3.438	3.041	3.429	3.454
369	0.857	0.887	0.865	0.844	0.856	0.968	1.048	1.089	1.094	1.095		0.47	0.473	0.471	0.452	0.472	0.492	0.505	0.524	0.538	0.556	0.554	0.575	0.481	0.504	0.546	0.593	0.6	0.607	0.616	0.624	0.62	0.625	0.623		2.97	3.108	3.161	3.263	3.32	3.294	3.294	3.34	3.374	3.345	3.397	2.991	3.381	3.409
370	0.837	0.865	0.845	0.823	0.835	0.953	1.036	1.079	1.084	1.086		0.476	0.48	0.477	0.451	0.467	0.483	0.493	0.509	0.521	0.538	0.536	0.557	0.488	0.495	0.533	0.579	0.585	0.591	0.6	0.607	0.604	0.609	0.606		2.962	3.1	3.152	3.255	3.307	3.28	3.279	3.324	3.356	3.327	3.378	2.967	3.351	3.381
371	0.819	0.845	0.826	0.803	0.814	0.939	1.024	1.067	1.074	1.078		0.484	0.487	0.484	0.453	0.465	0.475	0.484	0.497	0.508	0.523	0.521	0.542	0.497	0.486	0.522	0.566	0.571	0.576	0.585	0.591	0.588	0.593	0.59		2.998	3.132	3.18	3.281	3.328	3.297	3.293	3.334	3.363	3.333	3.382	2.979	3.349	3.375
372	0.804	0.83	0.811	0.787	0.797	0.927	1.015	1.06	1.068	1.074		0.494	0.496	0.494	0.457	0.464	0.471	0.477	0.488	0.498	0.511	0.508	0.53	0.508	0.48	0.512	0.554	0.558	0.563	0.571	0.576	0.574	0.579	0.576		3.079	3.204	3.245	3.341	3.381	3.343	3.334	3.37	3.396	3.363	3.407	3.035	3.383	3.399
373	0.794	0.82	0.801	0.778	0.785	0.92	1.009	1.057	1.068	1.074		0.506	0.508	0.508	0.464	0.466	0.469	0.472	0.482	0.489	0.501	0.498	0.519	0.521	0.474	0.503	0.543	0.546	0.55	0.558	0.563	0.561	0.566	0.563		3.198	3.311	3.34	3.43	3.46	3.412	3.395	3.426	3.448	3.409	3.449	3.142	3.457	3.455
374	0.786	0.813	0.793	0.769	0.775	0.916	1.007	1.059	1.071	1.08		0.521	0.522	0.524	0.473	0.469	0.468	0.47	0.477	0.484	0.493	0.49	0.509	0.534	0.469	0.495	0.533	0.535	0.538	0.546	0.551	0.549	0.554	0.55		3.344	3.439	3.453	3.532	3.55	3.491	3.466	3.492	3.509	3.463	3.497	3.294	3.564	3.54
375	0.777	0.807	0.784	0.761	0.768	0.913	1.006	1.063	1.076	1.086		0.538	0.539	0.542	0.483	0.473	0.47	0.468	0.474	0.479	0.487	0.484	0.502	0.548	0.464	0.488	0.524	0.524	0.527	0.535	0.539	0.538	0.542	0.538		3.499	3.57	3.566	3.632	3.635	3.563	3.53	3.551	3.563	3.511	3.542	3.475	3.686	3.637
376	0.766	0.799	0.773	0.749	0.759	0.908	1.004	1.064	1.079	1.088		0.555	0.554	0.56	0.494	0.478	0.473	0.468	0.472	0.475	0.482	0.479	0.495	0.562	0.46	0.481	0.515	0.514	0.516	0.524	0.528	0.527	0.531	0.527		3.644	3.685	3.658	3.71	3.697	3.614	3.574	3.59	3.596	3.54	3.568	3.66	3.794	3.722
377	0.752	0.785	0.759	0.734	0.746	0.9	1.001	1.062	1.079	1.089		0.572	0.569	0.577	0.502	0.482	0.475	0.467	0.469	0.473	0.478	0.475	0.489	0.577	0.456	0.474	0.506	0.504	0.506	0.513	0.518	0.516	0.52	0.516		3.758	3.763	3.711	3.748	3.722	3.629	3.582	3.593	3.596	3.537	3.563	3.817	3.857	3.766
378	0.736	0.769	0.742	0.717	0.73	0.89	0.995	1.059	1.076	1.087		0.588	0.584	0.592	0.511	0.486	0.476	0.467	0.467	0.469	0.473	0.469	0.48	0.591	0.452	0.468	0.498	0.495	0.497	0.503	0.508	0.506	0.509	0.506		3.821	3.789	3.712	3.733	3.696	3.596	3.545	3.553	3.553	3.492	3.518	3.917	3.849	3.746
379	0.716	0.752	0.723	0.699	0.713	0.878	0.987	1.053	1.073	1.083		0.603	0.598	0.606	0.519	0.49	0.476	0.465	0.463	0.465	0.467	0.462	0.473	0.606	0.449	0.462	0.491	0.487	0.487	0.493	0.498	0.496	0.499	0.496		3.818	3.748	3.649	3.655	3.61	3.507	3.454	3.46	3.459	3.399	3.426	3.935	3.754	3.649
380	0.697	0.734	0.703	0.682	0.694	0.864	0.979	1.046	1.068	1.079		0.618	0.612	0.619	0.526	0.493	0.477	0.464	0.46	0.461	0.46	0.455	0.465	0.621	0.446	0.457	0.484	0.479	0.479	0.484	0.489	0.487	0.49	0.487		3.739	3.635	3.518	3.512	3.462	3.36	3.309	3.312	3.313	3.254	3.284	3.854	3.567	3.47
381	0.677	0.713	0.683	0.663	0.675	0.848	0.968	1.035	1.06	1.072		0.632	0.624	0.63	0.534	0.496	0.477	0.461	0.456	0.457	0.454	0.447	0.457	0.635	0.444	0.452	0.478	0.471	0.47	0.476	0.481	0.478	0.481	0.478		3.584	3.451	3.322	3.306	3.255	3.157	3.11	3.113	3.117	3.063	3.095	3.673	3.298	3.218
382	0.656	0.693	0.662	0.643	0.655	0.831	0.953	1.021	1.048	1.062		0.645	0.637	0.642	0.543	0.501	0.478	0.46	0.454	0.454	0.448	0.44	0.45	0.648	0.442	0.447	0.472	0.464	0.462	0.468	0.473	0.468	0.472	0.469		3.357	3.203	3.068	3.043	2.995	2.906	2.866	2.87	2.877	2.829	2.867	3.405	2.969	2.912
383	0.634	0.671	0.64	0.622	0.632	0.814	0.937	1.007	1.035	1.05		0.658	0.649	0.655	0.553	0.507	0.48	0.46	0.452	0.452	0.444	0.433	0.445	0.662	0.44	0.443	0.465	0.457	0.455	0.46	0.464	0.46	0.464	0.461		3.071	2.904	2.769	2.74	2.699	2.62	2.589	2.594	2.605	2.566	2.607	3.074	2.609	2.575
384	0.614	0.652	0.62	0.603	0.61	0.8	0.925	0.997	1.025	1.042		0.672	0.662	0.669	0.564	0.513	0.482	0.46	0.452	0.449	0.441	0.427	0.439	0.675	0.439	0.44	0.46	0.451	0.449	0.452	0.457	0.452	0.456	0.453		2.744	2.574	2.446	2.416	2.382	2.315	2.295	2.303	2.317	2.287	2.332	2.71	2.253	2.24
385	0.597	0.634	0.603	0.587	0.594	0.792	0.919	0.991	1.02	1.04		0.686	0.675	0.684	0.576	0.521	0.484	0.46	0.451	0.446	0.437	0.423	0.435	0.688	0.439	0.437	0.455	0.447	0.443	0.446	0.45	0.446	0.45	0.447		2.401	2.236	2.119	2.093	2.066	2.013	2.001	2.013	2.029	2.007	2.056	2.344	1.924	1.928
386	0.58	0.617	0.585	0.571	0.579	0.787	0.915	0.989	1.019	1.04		0.7	0.689	0.698	0.588	0.527	0.487	0.461	0.451	0.444	0.433	0.419	0.431	0.702	0.44	0.436	0.452	0.442	0.438	0.44	0.444	0.44	0.444	0.442		2.064	1.912	1.81	1.79	1.773	1.732	1.727	1.741	1.761	1.746	1.796	1.998	1.64	1.656
387	0.561	0.599	0.566	0.553	0.563	0.78	0.91	0.984	1.018	1.038		0.714	0.702	0.714	0.599	0.534	0.491	0.463	0.452	0.442	0.43	0.416	0.428	0.715	0.441	0.434	0.449	0.439	0.434	0.436	0.44	0.435	0.439	0.437		1.751	1.621	1.536	1.523	1.515	1.485	1.486	1.501	1.524	1.513	1.563	1.689	1.404	1.427
388	0.54	0.578	0.545	0.531	0.544	0.769	0.902	0.977	1.014	1.033		0.728	0.715	0.729	0.609	0.54	0.495	0.465	0.453	0.442	0.428	0.415	0.426	0.728	0.443	0.434	0.446	0.435	0.43	0.432	0.436	0.431	0.435	0.432		1.472	1.368	1.302	1.297	1.297	1.276	1.282	1.297	1.322	1.314	1.364	1.424	1.214	1.24
389	0.519	0.556	0.524	0.508	0.522	0.754	0.891	0.968	1.005	1.028		0.743	0.729	0.743	0.617	0.545	0.498	0.466	0.452	0.44	0.425	0.412	0.422	0.74	0.446	0.434	0.445	0.432	0.426	0.428	0.432	0.427	0.43	0.428		1.236	1.16	1.111	1.114	1.12	1.106	1.116	1.131	1.157	1.15	1.201	1.203	1.063	1.09
390	0.498	0.535	0.502	0.487	0.501	0.736	0.878	0.958	0.998	1.022		0.757	0.743	0.757	0.625	0.55	0.5	0.466	0.451	0.438	0.422	0.408	0.417	0.752	0.449	0.435	0.443	0.43	0.423	0.425	0.428	0.423	0.426	0.424		1.04	0.991	0.957	0.967	0.979	0.971	0.984	0.999	1.025	1.019	1.07	1.024	0.941	0.969
391	0.477	0.514	0.481	0.466	0.481	0.72	0.865	0.948	0.991	1.017		0.77	0.755	0.77	0.632	0.554	0.503	0.466	0.45	0.436	0.419	0.405	0.413	0.762	0.453	0.435	0.442	0.428	0.421	0.422	0.425	0.42	0.423	0.42		0.883	0.855	0.834	0.851	0.867	0.864	0.879	0.893	0.92	0.914	0.964	0.881	0.842	0.872
392	0.458	0.495	0.462	0.447	0.463	0.703	0.851	0.938	0.984	1.011		0.782	0.767	0.782	0.64	0.558	0.506	0.467	0.45	0.435	0.417	0.401	0.409	0.773	0.456	0.436	0.441	0.426	0.419	0.419	0.422	0.417	0.419	0.417		0.757	0.746	0.735	0.757	0.777	0.779	0.795	0.808	0.835	0.83	0.88	0.766	0.761	0.792
393	0.438	0.474	0.442	0.427	0.445	0.687	0.835	0.926	0.974	1.003		0.793	0.778	0.792	0.647	0.563	0.51	0.469	0.45	0.434	0.416	0.397	0.405	0.784	0.46	0.437	0.441	0.424	0.416	0.416	0.42	0.414	0.416	0.414		0.656	0.658	0.655	0.68	0.704	0.71	0.727	0.739	0.767	0.764	0.811	0.67	0.693	0.726
394	0.418	0.455	0.422	0.406	0.425	0.67	0.817	0.913	0.962	0.993		0.802	0.788	0.803	0.656	0.57	0.514	0.473	0.452	0.435	0.417	0.395	0.403	0.794	0.465	0.438	0.441	0.423	0.415	0.414	0.418	0.411	0.413	0.412		0.574	0.587	0.589	0.619	0.644	0.654	0.671	0.683	0.712	0.71	0.756	0.591	0.635	0.671
395	0.399	0.437	0.403	0.386	0.405	0.654	0.802	0.9	0.949	0.981		0.81	0.797	0.813	0.664	0.579	0.521	0.478	0.455	0.437	0.419	0.395	0.402	0.803	0.469	0.44	0.441	0.422	0.412	0.412	0.415	0.409	0.41	0.409		0.507	0.527	0.533	0.566	0.595	0.607	0.625	0.638	0.666	0.665	0.71	0.525	0.585	0.623
396	0.382	0.419	0.385	0.368	0.387	0.638	0.787	0.886	0.933	0.966		0.816	0.806	0.821	0.673	0.588	0.529	0.484	0.46	0.441	0.421	0.396	0.403	0.812	0.474	0.442	0.44	0.42	0.41	0.41	0.412	0.406	0.407	0.406		0.451	0.476	0.487	0.521	0.552	0.565	0.585	0.598	0.627	0.626	0.67	0.471	0.541	0.58
397	0.366	0.402	0.369	0.352	0.37	0.623	0.772	0.872	0.918	0.948		0.823	0.812	0.827	0.681	0.597	0.536	0.491	0.464	0.444	0.423	0.397	0.404	0.821	0.478	0.443	0.44	0.419	0.408	0.407	0.409	0.403	0.405	0.403		0.406	0.434	0.447	0.482	0.515	0.53	0.55	0.564	0.592	0.593	0.635	0.425	0.502	0.542
398	0.351	0.386	0.355	0.337	0.353	0.607	0.757	0.855	0.902	0.929		0.829	0.818	0.833	0.687	0.604	0.544	0.497	0.47	0.448	0.424	0.399	0.406	0.83	0.483	0.445	0.439	0.418	0.407	0.405	0.407	0.4	0.402	0.4		0.368	0.397	0.412	0.447	0.481	0.497	0.518	0.533	0.56	0.562	0.605	0.387	0.467	0.508
399	0.336	0.371	0.339	0.321	0.335	0.589	0.74	0.837	0.884	0.909		0.836	0.825	0.838	0.694	0.611	0.551	0.504	0.474	0.452	0.425	0.401	0.406	0.839	0.488	0.448	0.439	0.417	0.405	0.403	0.404	0.398	0.4	0.398		0.336	0.365	0.381	0.417	0.451	0.468	0.489	0.505	0.53	0.534	0.576	0.356	0.437	0.478
400	0.321	0.354	0.324	0.306	0.316	0.572	0.721	0.819	0.865	0.891		0.845	0.834	0.845	0.702	0.619	0.558	0.511	0.478	0.456	0.427	0.403	0.407	0.847	0.494	0.45	0.44	0.416	0.404	0.401	0.403	0.396	0.398	0.395		0.31	0.337	0.353	0.389	0.424	0.441	0.463	0.479	0.503	0.508	0.549	0.33	0.411	0.451
401	0.305	0.338	0.307	0.29	0.298	0.551	0.701	0.799	0.845	0.874		0.855	0.843	0.853	0.711	0.626	0.565	0.516	0.482	0.459	0.428	0.404	0.408	0.856	0.5	0.453	0.44	0.416	0.403	0.401	0.401	0.394	0.397	0.394		0.29	0.315	0.33	0.366	0.4	0.417	0.439	0.455	0.479	0.485	0.526	0.311	0.389	0.428
402	0.289	0.32	0.292	0.275	0.281	0.532	0.681	0.78	0.826	0.858		0.865	0.853	0.862	0.719	0.633	0.57	0.521	0.485	0.461	0.43	0.405	0.408	0.865	0.506	0.457	0.442	0.416	0.403	0.4	0.4	0.393	0.396	0.392		0.276	0.297	0.311	0.346	0.38	0.396	0.419	0.433	0.458	0.463	0.507	0.297	0.37	0.409
403	0.274	0.304	0.276	0.26	0.266	0.515	0.663	0.763	0.81	0.844		0.875	0.861	0.869	0.728	0.639	0.576	0.524	0.487	0.463	0.431	0.404	0.407	0.873	0.513	0.461	0.443	0.416	0.403	0.4	0.399	0.392	0.395	0.391		0.265	0.282	0.295	0.328	0.361	0.378	0.4	0.414	0.439	0.444	0.49	0.287	0.353	0.392
404	0.258	0.289	0.261	0.244	0.253	0.501	0.646	0.748	0.796	0.832		0.884	0.869	0.877	0.737	0.645	0.581	0.528	0.49	0.466	0.432	0.404	0.407	0.881	0.52	0.465	0.446	0.417	0.403	0.399	0.399	0.392	0.395	0.39		0.257	0.269	0.281	0.312	0.345	0.36	0.384	0.396	0.421	0.426	0.475	0.28	0.338	0.377
405	0.242	0.273	0.244	0.228	0.241	0.488	0.631	0.732	0.782	0.819		0.892	0.877	0.886	0.746	0.652	0.587	0.533	0.494	0.468	0.433	0.405	0.407	0.889	0.528	0.469	0.448	0.419	0.404	0.4	0.399	0.393	0.395	0.39		0.251	0.259	0.269	0.299	0.33	0.344	0.369	0.38	0.405	0.409	0.461	0.276	0.326	0.364
406	0.226	0.258	0.228	0.213	0.228	0.474	0.616	0.717	0.768	0.806		0.9	0.885	0.895	0.756	0.662	0.595	0.539	0.499	0.472	0.437	0.408	0.409	0.898	0.535	0.474	0.451	0.421	0.405	0.401	0.4	0.393	0.395	0.391		0.246	0.251	0.26	0.287	0.317	0.33	0.355	0.366	0.389	0.393	0.448	0.273	0.314	0.353
407	0.213	0.246	0.215	0.2	0.217	0.462	0.602	0.7	0.752	0.791		0.907	0.893	0.905	0.766	0.672	0.604	0.546	0.506	0.478	0.442	0.412	0.413	0.907	0.543	0.479	0.454	0.423	0.406	0.402	0.401	0.395	0.396	0.392		0.245	0.246	0.252	0.276	0.305	0.317	0.342	0.351	0.375	0.377	0.434	0.273	0.303	0.341
408	0.201	0.236	0.202	0.188	0.205	0.449	0.588	0.684	0.735	0.773		0.913	0.899	0.915	0.775	0.683	0.613	0.553	0.514	0.485	0.448	0.417	0.417	0.915	0.551	0.484	0.457	0.426	0.407	0.403	0.402	0.396	0.397	0.394		0.246	0.242	0.247	0.267	0.295	0.306	0.331	0.339	0.362	0.364	0.421	0.273	0.293	0.33
409	0.189	0.226	0.191	0.177	0.194	0.434	0.574	0.667	0.717	0.754		0.92	0.904	0.925	0.783	0.693	0.622	0.559	0.522	0.491	0.453	0.422	0.422	0.924	0.559	0.489	0.461	0.428	0.409	0.404	0.403	0.398	0.398	0.395		0.247	0.24	0.243	0.26	0.287	0.297	0.321	0.329	0.351	0.352	0.41	0.274	0.284	0.319
410	0.178	0.216	0.18	0.167	0.183	0.419	0.558	0.649	0.699	0.734		0.928	0.91	0.933	0.79	0.703	0.629	0.567	0.529	0.497	0.458	0.426	0.426	0.933	0.567	0.494	0.465	0.432	0.412	0.406	0.405	0.399	0.4	0.396		0.249	0.239	0.24	0.255	0.281	0.29	0.313	0.32	0.342	0.342	0.399	0.276	0.275	0.309
411	0.167	0.204	0.168	0.157	0.171	0.403	0.541	0.63	0.68	0.713		0.935	0.917	0.941	0.797	0.712	0.635	0.574	0.534	0.503	0.462	0.429	0.429	0.942	0.575	0.5	0.469	0.435	0.414	0.408	0.407	0.401	0.403	0.398		0.252	0.238	0.238	0.251	0.276	0.283	0.304	0.312	0.332	0.332	0.389	0.277	0.267	0.3
412	0.156	0.193	0.157	0.148	0.158	0.387	0.523	0.61	0.66	0.691		0.943	0.924	0.949	0.806	0.722	0.642	0.58	0.539	0.507	0.466	0.432	0.432	0.95	0.583	0.506	0.473	0.438	0.417	0.411	0.41	0.404	0.405	0.4		0.254	0.237	0.236	0.247	0.27	0.275	0.296	0.303	0.323	0.323	0.378	0.278	0.261	0.292
413	0.146	0.182	0.147	0.14	0.145	0.369	0.503	0.588	0.638	0.669		0.952	0.933	0.958	0.815	0.73	0.647	0.585	0.543	0.511	0.468	0.435	0.434	0.959	0.591	0.512	0.478	0.442	0.421	0.414	0.413	0.407	0.408	0.403		0.256	0.237	0.235	0.244	0.265	0.269	0.288	0.295	0.313	0.314	0.367	0.28	0.255	0.285
414	0.138	0.173	0.139	0.131	0.135	0.352	0.484	0.566	0.617	0.647		0.962	0.943	0.968	0.824	0.737	0.652	0.59	0.547	0.515	0.471	0.437	0.436	0.967	0.6	0.518	0.483	0.446	0.426	0.418	0.417	0.41	0.411	0.406		0.257	0.236	0.232	0.241	0.259	0.262	0.28	0.287	0.304	0.304	0.356	0.281	0.25	0.278
415	0.13	0.164	0.131	0.122	0.126	0.337	0.465	0.545	0.596	0.627		0.972	0.951	0.976	0.832	0.742	0.657	0.594	0.55	0.518	0.472	0.44	0.437	0.975	0.608	0.525	0.488	0.451	0.43	0.423	0.421	0.414	0.415	0.41		0.258	0.235	0.229	0.237	0.253	0.256	0.272	0.279	0.294	0.295	0.344	0.282	0.245	0.271
416	0.122	0.155	0.123	0.113	0.119	0.323	0.447	0.524	0.575	0.606		0.98	0.959	0.983	0.838	0.745	0.66	0.597	0.553	0.52	0.474	0.442	0.438	0.982	0.617	0.532	0.494	0.456	0.435	0.428	0.425	0.418	0.419	0.414		0.257	0.235	0.226	0.234	0.248	0.25	0.265	0.271	0.286	0.286	0.333	0.282	0.24	0.263
417	0.114	0.146	0.115	0.105	0.111	0.309	0.428	0.502	0.554	0.583		0.987	0.965	0.986	0.842	0.746	0.662	0.6	0.555	0.522	0.474	0.443	0.439	0.988	0.626	0.539	0.5	0.461	0.44	0.432	0.43	0.422	0.424	0.419		0.258	0.234	0.225	0.231	0.243	0.245	0.259	0.263	0.278	0.278	0.323	0.281	0.235	0.256
418	0.105	0.138	0.106	0.1	0.104	0.295	0.409	0.481	0.532	0.56		0.99	0.969	0.989	0.845	0.746	0.664	0.602	0.557	0.523	0.476	0.444	0.44	0.993	0.636	0.547	0.507	0.467	0.446	0.437	0.434	0.427	0.428	0.423		0.258	0.233	0.222	0.228	0.238	0.24	0.253	0.256	0.27	0.269	0.313	0.279	0.23	0.248
419	0.099	0.133	0.1	0.095	0.098	0.283	0.391	0.461	0.51	0.538		0.992	0.971	0.99	0.846	0.748	0.667	0.604	0.559	0.525	0.479	0.447	0.442	0.997	0.646	0.555	0.515	0.473	0.452	0.442	0.439	0.431	0.432	0.428		0.258	0.232	0.22	0.224	0.234	0.236	0.247	0.248	0.262	0.26	0.302	0.277	0.225	0.241
420	0.092	0.13	0.093	0.091	0.091	0.272	0.374	0.442	0.488	0.518		0.99	0.971	0.99	0.847	0.75	0.671	0.607	0.563	0.529	0.484	0.45	0.446	0.999	0.655	0.563	0.522	0.479	0.457	0.447	0.444	0.436	0.437	0.433		0.258	0.231	0.217	0.222	0.229	0.23	0.241	0.242	0.254	0.252	0.292	0.276	0.221	0.235
421	0.086	0.126	0.087	0.085	0.086	0.26	0.359	0.423	0.467	0.497		0.986	0.968	0.987	0.848	0.754	0.676	0.611	0.569	0.534	0.488	0.454	0.45	1	0.665	0.571	0.529	0.486	0.462	0.452	0.449	0.441	0.442	0.438		0.258	0.231	0.216	0.219	0.225	0.225	0.236	0.235	0.247	0.243	0.282	0.275	0.218	0.229
422	0.08	0.122	0.081	0.079	0.079	0.249	0.344	0.406	0.447	0.478		0.979	0.965	0.981	0.849	0.757	0.681	0.615	0.574	0.539	0.492	0.458	0.455	0.998	0.674	0.579	0.536	0.492	0.468	0.457	0.454	0.446	0.447	0.444		0.261	0.233	0.216	0.218	0.223	0.222	0.232	0.231	0.241	0.236	0.275	0.276	0.216	0.225
423	0.074	0.118	0.075	0.075	0.074	0.238	0.33	0.39	0.428	0.459		0.973	0.961	0.974	0.849	0.761	0.687	0.621	0.58	0.544	0.498	0.463	0.46	0.994	0.684	0.587	0.543	0.499	0.474	0.463	0.46	0.452	0.453	0.449		0.265	0.235	0.217	0.218	0.222	0.22	0.229	0.227	0.236	0.231	0.269	0.28	0.215	0.222
424	0.07	0.116	0.07	0.07	0.067	0.227	0.317	0.375	0.411	0.44		0.965	0.956	0.967	0.85	0.767	0.694	0.628	0.586	0.551	0.505	0.469	0.466	0.989	0.694	0.595	0.551	0.505	0.481	0.469	0.465	0.458	0.459	0.455		0.27	0.238	0.22	0.219	0.222	0.219	0.227	0.224	0.233	0.226	0.263	0.286	0.216	0.22
425	0.067	0.113	0.067	0.065	0.063	0.218	0.304	0.361	0.396	0.425		0.959	0.952	0.96	0.852	0.773	0.702	0.635	0.594	0.559	0.513	0.477	0.473	0.981	0.704	0.604	0.558	0.512	0.487	0.476	0.472	0.464	0.465	0.461		0.276	0.243	0.223	0.22	0.222	0.219	0.226	0.223	0.23	0.223	0.26	0.294	0.217	0.22
426	0.064	0.109	0.064	0.06	0.059	0.211	0.293	0.348	0.383	0.41		0.953	0.947	0.954	0.855	0.779	0.71	0.645	0.604	0.57	0.523	0.487	0.483	0.971	0.714	0.612	0.565	0.519	0.494	0.483	0.478	0.471	0.471	0.467		0.284	0.249	0.227	0.222	0.224	0.219	0.225	0.221	0.228	0.221	0.257	0.303	0.219	0.22
427	0.06	0.104	0.061	0.053	0.054	0.202	0.283	0.334	0.37	0.396		0.945	0.938	0.945	0.856	0.785	0.719	0.656	0.616	0.582	0.533	0.497	0.493	0.958	0.724	0.621	0.572	0.526	0.502	0.49	0.485	0.478	0.478	0.474		0.295	0.256	0.233	0.226	0.226	0.219	0.225	0.22	0.226	0.22	0.255	0.313	0.221	0.221
428	0.057	0.098	0.057	0.048	0.05	0.194	0.273	0.321	0.357	0.381		0.934	0.927	0.933	0.855	0.791	0.726	0.666	0.626	0.592	0.544	0.506	0.503	0.944	0.734	0.63	0.58	0.534	0.509	0.498	0.492	0.485	0.485	0.481		0.307	0.264	0.238	0.23	0.229	0.22	0.225	0.22	0.225	0.219	0.253	0.325	0.224	0.221
429	0.054	0.094	0.054	0.045	0.047	0.187	0.262	0.308	0.345	0.366		0.92	0.912	0.918	0.852	0.794	0.731	0.675	0.634	0.602	0.554	0.515	0.511	0.927	0.745	0.64	0.588	0.543	0.517	0.506	0.5	0.493	0.492	0.489		0.319	0.273	0.245	0.235	0.232	0.222	0.226	0.22	0.224	0.218	0.251	0.338	0.227	0.223
430	0.051	0.092	0.051	0.044	0.047	0.182	0.253	0.299	0.336	0.354		0.903	0.895	0.9	0.847	0.796	0.736	0.682	0.643	0.611	0.564	0.524	0.519	0.908	0.756	0.65	0.596	0.551	0.524	0.514	0.508	0.5	0.5	0.496		0.333	0.283	0.252	0.24	0.236	0.224	0.228	0.221	0.224	0.218	0.25	0.352	0.23	0.224
431	0.05	0.09	0.05	0.043	0.048	0.179	0.247	0.29	0.327	0.343		0.883	0.876	0.88	0.84	0.798	0.741	0.689	0.651	0.62	0.573	0.534	0.528	0.888	0.766	0.66	0.604	0.559	0.532	0.521	0.515	0.507	0.507	0.503		0.347	0.294	0.258	0.246	0.24	0.226	0.229	0.222	0.224	0.218	0.25	0.367	0.233	0.225
432	0.048	0.089	0.048	0.042	0.047	0.175	0.241	0.28	0.317	0.331		0.86	0.854	0.858	0.833	0.799	0.746	0.697	0.66	0.63	0.582	0.544	0.538	0.867	0.777	0.669	0.613	0.567	0.54	0.528	0.523	0.514	0.514	0.511		0.362	0.305	0.266	0.252	0.245	0.228	0.231	0.223	0.225	0.219	0.25	0.381	0.235	0.225
433	0.046	0.086	0.046	0.041	0.047	0.169	0.233	0.27	0.307	0.318		0.834	0.831	0.833	0.825	0.799	0.75	0.704	0.67	0.639	0.591	0.554	0.548	0.844	0.788	0.679	0.622	0.575	0.548	0.535	0.531	0.522	0.522	0.518		0.378	0.317	0.274	0.257	0.25	0.23	0.233	0.224	0.225	0.22	0.25	0.396	0.238	0.225
434	0.044	0.085	0.045	0.041	0.046	0.163	0.225	0.259	0.296	0.308		0.808	0.807	0.807	0.815	0.798	0.754	0.711	0.679	0.648	0.601	0.563	0.559	0.82	0.799	0.689	0.631	0.584	0.556	0.543	0.539	0.53	0.53	0.526		0.393	0.327	0.282	0.262	0.254	0.232	0.235	0.224	0.225	0.22	0.249	0.412	0.241	0.227
435	0.043	0.083	0.043	0.04	0.046	0.156	0.216	0.249	0.285	0.297		0.78	0.782	0.78	0.805	0.796	0.758	0.717	0.688	0.657	0.61	0.572	0.569	0.796	0.811	0.7	0.641	0.593	0.566	0.552	0.548	0.538	0.539	0.535		0.406	0.336	0.288	0.266	0.257	0.234	0.236	0.224	0.225	0.219	0.246	0.427	0.245	0.228
436	0.041	0.081	0.041	0.038	0.047	0.151	0.207	0.239	0.274	0.286		0.752	0.758	0.753	0.794	0.793	0.761	0.722	0.695	0.664	0.619	0.58	0.577	0.772	0.822	0.71	0.65	0.603	0.575	0.561	0.557	0.547	0.548	0.544		0.418	0.345	0.294	0.27	0.26	0.236	0.236	0.224	0.223	0.217	0.244	0.441	0.248	0.229
437	0.039	0.079	0.04	0.036	0.047	0.146	0.199	0.229	0.262	0.274		0.724	0.732	0.726	0.782	0.789	0.763	0.725	0.701	0.671	0.627	0.588	0.586	0.749	0.834	0.721	0.661	0.612	0.585	0.571	0.566	0.557	0.557	0.554		0.429	0.352	0.3	0.274	0.262	0.238	0.236	0.223	0.223	0.215	0.243	0.452	0.249	0.23
438	0.039	0.076	0.039	0.034	0.045	0.14	0.19	0.219	0.248	0.261		0.696	0.706	0.699	0.77	0.785	0.766	0.729	0.708	0.678	0.634	0.596	0.594	0.725	0.845	0.732	0.671	0.622	0.595	0.581	0.576	0.567	0.567	0.564		0.439	0.359	0.305	0.278	0.264	0.24	0.237	0.223	0.222	0.214	0.242	0.462	0.251	0.23
439	0.038	0.071	0.038	0.032	0.043	0.132	0.179	0.206	0.232	0.247		0.67	0.681	0.672	0.76	0.781	0.769	0.734	0.714	0.686	0.642	0.604	0.603	0.701	0.856	0.742	0.682	0.633	0.606	0.592	0.586	0.577	0.578	0.575		0.447	0.365	0.309	0.282	0.266	0.242	0.237	0.224	0.222	0.212	0.24	0.47	0.252	0.231
440	0.037	0.07	0.038	0.031	0.04	0.125	0.168	0.194	0.217	0.234		0.645	0.658	0.647	0.749	0.777	0.771	0.738	0.719	0.694	0.65	0.614	0.612	0.679	0.867	0.753	0.693	0.643	0.617	0.603	0.597	0.588	0.588	0.586		0.453	0.369	0.313	0.285	0.267	0.244	0.239	0.224	0.221	0.212	0.239	0.476	0.254	0.232
441	0.037	0.071	0.037	0.029	0.04	0.12	0.158	0.184	0.206	0.221		0.62	0.634	0.624	0.74	0.776	0.774	0.744	0.726	0.701	0.658	0.624	0.621	0.657	0.878	0.764	0.704	0.654	0.628	0.614	0.608	0.599	0.599	0.597		0.457	0.373	0.316	0.288	0.269	0.246	0.241	0.225	0.222	0.212	0.239	0.481	0.257	0.234
442	0.038	0.072	0.038	0.03	0.04	0.115	0.15	0.176	0.197	0.212		0.597	0.613	0.601	0.731	0.775	0.778	0.75	0.733	0.71	0.667	0.636	0.631	0.636	0.888	0.775	0.715	0.666	0.639	0.626	0.619	0.611	0.611	0.608		0.46	0.377	0.319	0.292	0.272	0.249	0.243	0.227	0.223	0.213	0.239	0.483	0.26	0.236
443	0.039	0.073	0.039	0.031	0.041	0.111	0.144	0.167	0.188	0.204		0.574	0.594	0.579	0.724	0.776	0.782	0.757	0.742	0.72	0.678	0.648	0.644	0.616	0.898	0.787	0.727	0.677	0.651	0.637	0.631	0.623	0.623	0.62		0.461	0.379	0.322	0.295	0.275	0.252	0.246	0.23	0.224	0.215	0.241	0.482	0.263	0.237
444	0.038	0.073	0.038	0.03	0.04	0.107	0.139	0.16	0.18	0.196		0.554	0.575	0.559	0.716	0.777	0.787	0.766	0.751	0.732	0.69	0.661	0.657	0.597	0.907	0.797	0.739	0.688	0.662	0.649	0.643	0.635	0.635	0.632		0.46	0.38	0.324	0.298	0.277	0.255	0.249	0.233	0.226	0.217	0.243	0.478	0.265	0.239
445	0.036	0.072	0.036	0.03	0.039	0.102	0.133	0.152	0.174	0.189		0.536	0.559	0.541	0.708	0.778	0.79	0.774	0.762	0.743	0.703	0.675	0.671	0.578	0.915	0.807	0.75	0.7	0.674	0.661	0.655	0.648	0.647	0.644		0.457	0.381	0.326	0.302	0.28	0.258	0.252	0.236	0.229	0.22	0.245	0.473	0.269	0.241
446	0.034	0.07	0.035	0.028	0.037	0.098	0.128	0.145	0.168	0.184		0.518	0.543	0.524	0.7	0.779	0.793	0.782	0.772	0.754	0.715	0.688	0.685	0.561	0.922	0.816	0.761	0.711	0.686	0.673	0.668	0.66	0.66	0.657		0.453	0.381	0.327	0.306	0.284	0.261	0.256	0.24	0.232	0.224	0.249	0.467	0.272	0.244
447	0.033	0.069	0.033	0.028	0.037	0.096	0.124	0.141	0.164	0.178		0.501	0.527	0.507	0.692	0.78	0.796	0.79	0.781	0.765	0.728	0.701	0.699	0.544	0.929	0.826	0.772	0.724	0.699	0.686	0.681	0.674	0.673	0.67		0.446	0.379	0.329	0.308	0.288	0.264	0.259	0.243	0.236	0.228	0.252	0.46	0.277	0.247
448	0.033	0.068	0.033	0.028	0.038	0.095	0.123	0.137	0.16	0.173		0.485	0.511	0.492	0.683	0.778	0.799	0.797	0.791	0.775	0.742	0.715	0.713	0.529	0.934	0.835	0.782	0.736	0.712	0.698	0.695	0.687	0.686	0.684		0.439	0.378	0.329	0.309	0.291	0.267	0.262	0.246	0.24	0.231	0.255	0.452	0.282	0.251
449	0.032	0.068	0.033	0.029	0.038	0.091	0.12	0.133	0.154	0.166		0.471	0.496	0.476	0.673	0.776	0.801	0.802	0.799	0.784	0.754	0.727	0.726	0.513	0.94	0.844	0.793	0.748	0.724	0.712	0.708	0.701	0.7	0.697		0.432	0.376	0.33	0.311	0.295	0.269	0.266	0.25	0.243	0.234	0.26	0.444	0.287	0.256
450	0.033	0.065	0.033	0.028	0.036	0.088	0.116	0.127	0.146	0.158		0.459	0.483	0.462	0.663	0.771	0.801	0.806	0.805	0.792	0.764	0.739	0.738	0.499	0.944	0.851	0.803	0.759	0.736	0.725	0.721	0.714	0.713	0.71		0.423	0.373	0.332	0.312	0.298	0.273	0.269	0.254	0.247	0.238	0.264	0.435	0.293	0.261
451	0.032	0.062	0.032	0.025	0.032	0.083	0.109	0.119	0.139	0.148		0.446	0.47	0.448	0.655	0.766	0.801	0.808	0.809	0.798	0.773	0.749	0.749	0.484	0.947	0.858	0.812	0.771	0.748	0.737	0.734	0.727	0.726	0.724		0.414	0.37	0.332	0.313	0.301	0.276	0.272	0.258	0.251	0.24	0.267	0.426	0.298	0.268
452	0.03	0.06	0.031	0.021	0.03	0.079	0.102	0.112	0.132	0.139		0.435	0.459	0.437	0.646	0.76	0.799	0.809	0.812	0.803	0.781	0.758	0.76	0.469	0.948	0.864	0.821	0.781	0.76	0.749	0.747	0.74	0.739	0.737		0.406	0.366	0.332	0.315	0.304	0.279	0.276	0.262	0.255	0.242	0.271	0.417	0.304	0.275
453	0.029	0.058	0.029	0.018	0.028	0.076	0.097	0.106	0.126	0.13		0.423	0.448	0.425	0.639	0.754	0.798	0.81	0.816	0.808	0.789	0.767	0.77	0.455	0.949	0.87	0.83	0.792	0.772	0.762	0.76	0.753	0.752	0.751		0.397	0.363	0.332	0.316	0.306	0.282	0.279	0.265	0.258	0.244	0.273	0.408	0.31	0.282
454	0.027	0.056	0.027	0.015	0.025	0.071	0.09	0.1	0.118	0.122		0.412	0.437	0.413	0.632	0.747	0.796	0.81	0.819	0.812	0.797	0.776	0.781	0.442	0.949	0.876	0.839	0.803	0.784	0.775	0.773	0.766	0.766	0.765		0.388	0.359	0.331	0.317	0.308	0.285	0.281	0.267	0.261	0.246	0.275	0.4	0.317	0.29
455	0.024	0.055	0.024	0.014	0.022	0.067	0.083	0.093	0.108	0.114		0.399	0.424	0.401	0.624	0.741	0.794	0.81	0.822	0.817	0.806	0.785	0.792	0.43	0.949	0.882	0.848	0.815	0.797	0.788	0.787	0.78	0.78	0.779		0.378	0.354	0.328	0.317	0.309	0.287	0.284	0.268	0.264	0.248	0.277	0.391	0.323	0.295
456	0.022	0.053	0.022	0.013	0.021	0.063	0.077	0.087	0.099	0.108		0.386	0.411	0.387	0.614	0.733	0.792	0.809	0.823	0.822	0.814	0.796	0.803	0.419	0.949	0.888	0.858	0.826	0.81	0.801	0.8	0.795	0.795	0.793		0.369	0.35	0.326	0.318	0.31	0.289	0.286	0.269	0.266	0.25	0.277	0.382	0.327	0.298
457	0.02	0.053	0.02	0.012	0.022	0.062	0.074	0.082	0.094	0.103		0.371	0.398	0.373	0.603	0.725	0.788	0.809	0.826	0.828	0.822	0.806	0.815	0.408	0.947	0.893	0.867	0.837	0.823	0.815	0.813	0.809	0.809	0.807		0.362	0.346	0.325	0.319	0.311	0.293	0.289	0.272	0.268	0.252	0.279	0.372	0.329	0.301
458	0.02	0.053	0.02	0.013	0.022	0.061	0.072	0.08	0.09	0.101		0.357	0.384	0.36	0.591	0.718	0.785	0.81	0.829	0.834	0.829	0.816	0.827	0.396	0.945	0.897	0.875	0.848	0.835	0.828	0.826	0.822	0.823	0.821		0.355	0.344	0.326	0.321	0.313	0.296	0.292	0.276	0.27	0.255	0.281	0.365	0.333	0.303
459	0.021	0.057	0.021	0.015	0.025	0.062	0.071	0.079	0.088	0.101		0.345	0.371	0.347	0.579	0.711	0.783	0.811	0.833	0.84	0.838	0.827	0.838	0.386	0.941	0.901	0.883	0.858	0.846	0.841	0.84	0.835	0.837	0.834		0.35	0.342	0.327	0.323	0.315	0.3	0.295	0.279	0.273	0.258	0.283	0.36	0.337	0.306
460	0.023	0.06	0.023	0.019	0.027	0.062	0.071	0.078	0.087	0.1		0.332	0.358	0.336	0.567	0.706	0.781	0.812	0.837	0.846	0.847	0.839	0.85	0.375	0.938	0.905	0.89	0.869	0.859	0.853	0.853	0.848	0.85	0.848		0.345	0.341	0.328	0.326	0.318	0.303	0.298	0.281	0.277	0.261	0.285	0.357	0.343	0.311
461	0.025	0.06	0.025	0.02	0.028	0.062	0.07	0.075	0.085	0.098		0.321	0.347	0.325	0.556	0.7	0.777	0.813	0.839	0.85	0.855	0.85	0.862	0.365	0.934	0.908	0.898	0.88	0.871	0.866	0.866	0.862	0.864	0.862		0.342	0.342	0.331	0.329	0.322	0.306	0.301	0.283	0.28	0.265	0.287	0.355	0.348	0.317
462	0.026	0.06	0.027	0.02	0.03	0.061	0.068	0.072	0.083	0.095		0.311	0.338	0.315	0.545	0.694	0.773	0.811	0.84	0.854	0.861	0.86	0.872	0.355	0.93	0.911	0.906	0.89	0.883	0.879	0.879	0.875	0.878	0.875		0.339	0.342	0.332	0.332	0.325	0.309	0.304	0.286	0.283	0.267	0.289	0.355	0.353	0.322
463	0.028	0.06	0.028	0.02	0.03	0.058	0.066	0.069	0.082	0.091		0.302	0.328	0.305	0.534	0.687	0.767	0.808	0.84	0.857	0.867	0.867	0.881	0.346	0.925	0.914	0.913	0.9	0.895	0.892	0.892	0.888	0.891	0.889		0.338	0.343	0.334	0.335	0.329	0.312	0.307	0.289	0.285	0.27	0.291	0.355	0.357	0.328
464	0.029	0.061	0.029	0.019	0.031	0.056	0.064	0.066	0.079	0.087		0.292	0.319	0.297	0.524	0.68	0.762	0.806	0.84	0.86	0.872	0.874	0.889	0.337	0.919	0.916	0.92	0.91	0.906	0.904	0.906	0.901	0.904	0.902		0.338	0.345	0.337	0.338	0.333	0.315	0.309	0.293	0.287	0.273	0.294	0.357	0.361	0.334
465	0.028	0.061	0.028	0.018	0.029	0.054	0.063	0.065	0.078	0.084		0.283	0.311	0.289	0.515	0.674	0.758	0.803	0.841	0.863	0.878	0.882	0.898	0.327	0.914	0.917	0.927	0.92	0.917	0.917	0.919	0.914	0.917	0.915		0.339	0.347	0.34	0.341	0.336	0.318	0.312	0.297	0.29	0.276	0.298	0.36	0.366	0.34
466	0.026	0.06	0.027	0.018	0.027	0.051	0.061	0.063	0.076	0.08		0.275	0.302	0.281	0.507	0.667	0.753	0.8	0.842	0.866	0.884	0.891	0.907	0.317	0.907	0.918	0.933	0.929	0.928	0.928	0.932	0.927	0.93	0.928		0.342	0.35	0.343	0.344	0.341	0.321	0.316	0.301	0.293	0.28	0.303	0.362	0.37	0.344
467	0.025	0.059	0.025	0.018	0.025	0.048	0.058	0.059	0.072	0.076		0.267	0.293	0.273	0.498	0.66	0.748	0.798	0.844	0.87	0.891	0.9	0.917	0.308	0.901	0.919	0.94	0.938	0.94	0.941	0.945	0.941	0.944	0.942		0.344	0.352	0.347	0.347	0.345	0.324	0.32	0.306	0.297	0.284	0.307	0.363	0.371	0.344
468	0.023	0.058	0.023	0.017	0.022	0.045	0.055	0.056	0.07	0.073		0.258	0.285	0.265	0.49	0.652	0.743	0.796	0.846	0.874	0.898	0.909	0.928	0.299	0.894	0.921	0.947	0.948	0.951	0.953	0.958	0.955	0.957	0.956		0.348	0.354	0.349	0.35	0.348	0.326	0.323	0.309	0.301	0.287	0.31	0.362	0.37	0.342
469	0.021	0.057	0.021	0.017	0.021	0.043	0.052	0.053	0.067	0.068		0.25	0.277	0.258	0.481	0.645	0.739	0.795	0.847	0.878	0.905	0.917	0.938	0.292	0.888	0.923	0.954	0.958	0.963	0.966	0.972	0.969	0.971	0.97		0.351	0.356	0.352	0.352	0.35	0.328	0.326	0.31	0.303	0.289	0.313	0.362	0.368	0.341
470	0.02	0.057	0.02	0.017	0.019	0.042	0.049	0.051	0.062	0.064		0.243	0.269	0.25	0.472	0.637	0.735	0.793	0.848	0.882	0.91	0.925	0.947	0.284	0.881	0.924	0.96	0.967	0.974	0.979	0.985	0.982	0.984	0.984		0.354	0.357	0.353	0.353	0.351	0.33	0.327	0.311	0.305	0.291	0.316	0.364	0.368	0.34
471	0.02	0.057	0.02	0.017	0.017	0.04	0.047	0.047	0.059	0.061		0.237	0.262	0.242	0.462	0.63	0.731	0.791	0.849	0.884	0.915	0.932	0.956	0.277	0.874	0.924	0.966	0.976	0.985	0.991	0.997	0.995	0.997	0.997		0.357	0.358	0.354	0.354	0.352	0.331	0.329	0.311	0.306	0.294	0.318	0.368	0.371	0.341
472	0.02	0.055	0.02	0.016	0.016	0.039	0.044	0.044	0.056	0.059		0.23	0.256	0.234	0.451	0.623	0.728	0.789	0.849	0.886	0.92	0.94	0.964	0.27	0.866	0.924	0.971	0.985	0.996	1.003	1.01	1.007	1.01	1.01		0.36	0.361	0.355	0.354	0.353	0.332	0.331	0.313	0.308	0.296	0.32	0.373	0.373	0.343
473	0.021	0.052	0.021	0.016	0.017	0.039	0.043	0.042	0.056	0.058		0.224	0.25	0.227	0.441	0.615	0.724	0.789	0.849	0.888	0.926	0.948	0.973	0.263	0.858	0.925	0.977	0.994	1.006	1.014	1.022	1.02	1.023	1.023		0.364	0.363	0.357	0.356	0.354	0.333	0.334	0.315	0.31	0.297	0.322	0.378	0.374	0.345
474	0.023	0.051	0.024	0.017	0.018	0.041	0.044	0.041	0.055	0.058		0.218	0.243	0.221	0.431	0.606	0.72	0.789	0.85	0.891	0.932	0.956	0.981	0.256	0.85	0.925	0.983	1.003	1.017	1.026	1.034	1.033	1.036	1.037		0.369	0.368	0.36	0.358	0.356	0.336	0.337	0.317	0.313	0.3	0.325	0.385	0.376	0.347
475	0.026	0.051	0.026	0.018	0.02	0.041	0.043	0.039	0.053	0.058		0.211	0.236	0.215	0.421	0.598	0.717	0.79	0.853	0.896	0.94	0.964	0.991	0.25	0.842	0.926	0.989	1.012	1.028	1.037	1.045	1.045	1.049	1.05		0.374	0.371	0.362	0.36	0.357	0.336	0.337	0.317	0.315	0.301	0.326	0.392	0.378	0.351
476	0.028	0.054	0.028	0.02	0.021	0.041	0.044	0.039	0.052	0.058		0.203	0.229	0.209	0.412	0.59	0.714	0.791	0.856	0.901	0.948	0.974	1.003	0.243	0.834	0.926	0.993	1.02	1.038	1.048	1.056	1.057	1.061	1.062		0.378	0.373	0.365	0.361	0.358	0.336	0.338	0.318	0.316	0.301	0.325	0.4	0.382	0.355
477	0.029	0.055	0.029	0.022	0.024	0.042	0.046	0.041	0.053	0.06		0.195	0.22	0.203	0.401	0.58	0.706	0.787	0.855	0.903	0.952	0.981	1.01	0.236	0.825	0.925	0.997	1.028	1.047	1.058	1.067	1.068	1.073	1.073		0.384	0.377	0.367	0.363	0.36	0.337	0.339	0.319	0.316	0.302	0.326	0.407	0.384	0.358
478	0.03	0.056	0.03	0.024	0.027	0.044	0.048	0.044	0.056	0.062		0.188	0.213	0.196	0.39	0.566	0.696	0.78	0.852	0.902	0.953	0.984	1.015	0.228	0.816	0.924	1	1.035	1.056	1.068	1.077	1.079	1.084	1.084		0.391	0.382	0.371	0.367	0.363	0.341	0.341	0.322	0.319	0.305	0.327	0.412	0.384	0.358
479	0.029	0.057	0.03	0.025	0.03	0.045	0.049	0.046	0.058	0.064		0.181	0.206	0.189	0.38	0.555	0.685	0.774	0.847	0.9	0.954	0.986	1.018	0.22	0.807	0.922	1.004	1.041	1.064	1.077	1.086	1.09	1.094	1.095		0.4	0.389	0.376	0.372	0.367	0.345	0.345	0.327	0.322	0.309	0.329	0.417	0.384	0.358
480	0.029	0.057	0.029	0.027	0.031	0.045	0.048	0.047	0.059	0.064		0.176	0.201	0.185	0.373	0.546	0.676	0.769	0.844	0.899	0.956	0.989	1.022	0.213	0.796	0.919	1.006	1.045	1.071	1.084	1.094	1.098	1.103	1.104		0.409	0.396	0.381	0.377	0.37	0.35	0.348	0.33	0.325	0.313	0.331	0.424	0.385	0.36
481	0.028	0.058	0.029	0.028	0.03	0.044	0.046	0.046	0.055	0.061		0.172	0.197	0.181	0.365	0.539	0.668	0.762	0.84	0.897	0.956	0.99	1.023	0.206	0.785	0.915	1.007	1.049	1.076	1.091	1.101	1.106	1.11	1.111		0.418	0.402	0.386	0.383	0.373	0.354	0.351	0.335	0.327	0.317	0.334	0.432	0.387	0.363
482	0.028	0.058	0.028	0.027	0.029	0.042	0.043	0.044	0.051	0.058		0.169	0.193	0.177	0.357	0.531	0.659	0.754	0.833	0.891	0.953	0.987	1.02	0.199	0.774	0.911	1.007	1.051	1.08	1.096	1.106	1.112	1.116	1.117		0.428	0.409	0.393	0.389	0.377	0.359	0.355	0.339	0.331	0.322	0.337	0.441	0.39	0.366
483	0.027	0.057	0.028	0.025	0.028	0.039	0.04	0.042	0.048	0.055		0.166	0.189	0.173	0.349	0.523	0.651	0.745	0.824	0.883	0.947	0.982	1.014	0.193	0.762	0.905	1.006	1.053	1.083	1.1	1.111	1.116	1.121	1.122		0.438	0.416	0.399	0.394	0.381	0.364	0.359	0.344	0.336	0.327	0.34	0.45	0.393	0.369
484	0.027	0.053	0.027	0.025	0.028	0.039	0.04	0.041	0.048	0.055		0.163	0.186	0.169	0.342	0.515	0.642	0.736	0.815	0.874	0.941	0.975	1.007	0.187	0.75	0.899	1.004	1.054	1.085	1.103	1.114	1.12	1.124	1.126		0.448	0.424	0.405	0.4	0.385	0.368	0.363	0.348	0.34	0.331	0.343	0.459	0.396	0.372
485	0.027	0.051	0.028	0.025	0.027	0.04	0.041	0.04	0.049	0.056		0.16	0.181	0.165	0.335	0.507	0.633	0.728	0.807	0.865	0.934	0.967	1	0.182	0.739	0.893	1.002	1.053	1.086	1.105	1.116	1.122	1.127	1.129		0.458	0.431	0.411	0.404	0.389	0.372	0.366	0.352	0.343	0.334	0.345	0.467	0.399	0.375
486	0.027	0.051	0.028	0.026	0.025	0.042	0.041	0.038	0.047	0.054		0.156	0.176	0.162	0.329	0.499	0.625	0.72	0.799	0.857	0.927	0.959	0.994	0.177	0.728	0.887	0.999	1.051	1.086	1.106	1.118	1.123	1.128	1.13		0.468	0.439	0.418	0.41	0.394	0.377	0.371	0.356	0.347	0.339	0.349	0.474	0.401	0.377
487	0.028	0.051	0.028	0.025	0.024	0.041	0.039	0.034	0.043	0.051		0.151	0.171	0.159	0.323	0.492	0.616	0.713	0.792	0.849	0.922	0.952	0.989	0.172	0.717	0.879	0.995	1.049	1.085	1.105	1.118	1.123	1.129	1.13		0.477	0.448	0.424	0.415	0.399	0.382	0.375	0.36	0.351	0.343	0.352	0.481	0.404	0.379
488	0.028	0.052	0.028	0.025	0.023	0.039	0.037	0.032	0.04	0.048		0.145	0.166	0.154	0.315	0.483	0.606	0.703	0.783	0.84	0.914	0.944	0.983	0.168	0.706	0.872	0.99	1.046	1.083	1.104	1.117	1.123	1.129	1.129		0.484	0.455	0.428	0.419	0.403	0.386	0.379	0.362	0.354	0.345	0.355	0.488	0.408	0.381
489	0.027	0.052	0.028	0.024	0.024	0.038	0.036	0.032	0.038	0.049		0.139	0.161	0.148	0.305	0.471	0.593	0.691	0.772	0.829	0.903	0.934	0.974	0.163	0.696	0.864	0.984	1.042	1.08	1.102	1.116	1.121	1.128	1.128		0.491	0.461	0.433	0.423	0.407	0.389	0.381	0.365	0.357	0.347	0.358	0.494	0.409	0.381
490	0.026	0.053	0.027	0.023	0.025	0.039	0.036	0.032	0.038	0.049		0.134	0.155	0.142	0.295	0.459	0.581	0.68	0.761	0.819	0.893	0.925	0.966	0.158	0.685	0.856	0.978	1.038	1.077	1.099	1.114	1.119	1.126	1.126		0.499	0.469	0.439	0.427	0.412	0.393	0.384	0.368	0.36	0.349	0.36	0.502	0.412	0.382
491	0.024	0.054	0.025	0.023	0.026	0.038	0.036	0.032	0.04	0.05		0.129	0.15	0.137	0.288	0.45	0.572	0.672	0.754	0.812	0.886	0.92	0.961	0.153	0.675	0.848	0.972	1.034	1.074	1.096	1.111	1.116	1.123	1.123		0.507	0.476	0.445	0.432	0.417	0.396	0.387	0.371	0.364	0.352	0.363	0.513	0.416	0.386
492	0.024	0.056	0.024	0.023	0.026	0.037	0.035	0.031	0.04	0.049		0.125	0.148	0.134	0.282	0.443	0.564	0.665	0.749	0.807	0.881	0.916	0.957	0.149	0.665	0.84	0.966	1.029	1.07	1.092	1.108	1.113	1.12	1.12		0.517	0.484	0.453	0.437	0.423	0.402	0.392	0.376	0.368	0.356	0.367	0.525	0.423	0.393
493	0.022	0.056	0.022	0.02	0.026	0.036	0.034	0.028	0.039	0.049		0.122	0.145	0.13	0.274	0.436	0.556	0.656	0.742	0.801	0.875	0.913	0.952	0.145	0.654	0.832	0.96	1.024	1.065	1.088	1.104	1.109	1.116	1.116		0.528	0.494	0.461	0.444	0.431	0.409	0.399	0.382	0.374	0.361	0.373	0.54	0.433	0.401
494	0.021	0.054	0.022	0.016	0.027	0.035	0.034	0.028	0.04	0.049		0.119	0.142	0.126	0.267	0.427	0.548	0.648	0.734	0.795	0.87	0.909	0.947	0.141	0.644	0.823	0.952	1.017	1.059	1.083	1.098	1.104	1.11	1.11		0.542	0.507	0.472	0.454	0.441	0.418	0.407	0.39	0.382	0.368	0.38	0.555	0.443	0.411
495	0.021	0.051	0.021	0.014	0.028	0.035	0.034	0.028	0.04	0.049		0.118	0.14	0.123	0.261	0.419	0.542	0.641	0.728	0.79	0.866	0.908	0.945	0.136	0.632	0.813	0.944	1.01	1.052	1.076	1.091	1.097	1.102	1.103		0.556	0.52	0.483	0.465	0.451	0.427	0.416	0.398	0.39	0.375	0.388	0.571	0.455	0.422
496	0.02	0.049	0.02	0.014	0.029	0.036	0.035	0.029	0.041	0.049		0.116	0.138	0.119	0.254	0.412	0.536	0.635	0.721	0.785	0.862	0.904	0.942	0.133	0.621	0.803	0.935	1.001	1.043	1.068	1.083	1.089	1.094	1.096		0.572	0.534	0.495	0.476	0.462	0.437	0.425	0.407	0.398	0.384	0.397	0.587	0.468	0.434
497	0.02	0.049	0.021	0.015	0.029	0.036	0.037	0.03	0.043	0.049		0.113	0.135	0.116	0.249	0.405	0.53	0.627	0.715	0.779	0.856	0.899	0.935	0.129	0.609	0.793	0.925	0.992	1.034	1.059	1.074	1.08	1.085	1.087		0.587	0.549	0.508	0.489	0.473	0.447	0.436	0.417	0.407	0.393	0.407	0.601	0.48	0.446
498	0.021	0.048	0.021	0.017	0.029	0.037	0.037	0.031	0.043	0.048		0.109	0.133	0.114	0.243	0.399	0.524	0.62	0.708	0.772	0.848	0.89	0.925	0.126	0.598	0.783	0.915	0.982	1.025	1.049	1.064	1.07	1.076	1.077		0.604	0.565	0.523	0.503	0.486	0.459	0.448	0.428	0.418	0.403	0.419	0.615	0.493	0.458
499	0.022	0.048	0.022	0.018	0.029	0.037	0.037	0.034	0.042	0.047		0.106	0.129	0.111	0.239	0.393	0.519	0.613	0.7	0.764	0.839	0.88	0.914	0.123	0.586	0.771	0.905	0.971	1.014	1.038	1.053	1.059	1.065	1.066		0.621	0.58	0.537	0.518	0.5	0.472	0.461	0.439	0.429	0.414	0.43	0.627	0.505	0.469
500	0.022	0.047	0.022	0.019	0.028	0.038	0.036	0.034	0.042	0.049		0.102	0.125	0.109	0.235	0.386	0.513	0.606	0.693	0.753	0.827	0.869	0.9	0.121	0.575	0.759	0.893	0.96	1.002	1.025	1.041	1.047	1.053	1.054		0.637	0.594	0.551	0.533	0.513	0.485	0.474	0.451	0.44	0.425	0.44	0.638	0.515	0.477
501	0.021	0.047	0.021	0.019	0.028	0.039	0.036	0.035	0.043	0.05		0.099	0.12	0.106	0.231	0.38	0.507	0.6	0.684	0.742	0.814	0.855	0.885	0.118	0.562	0.747	0.881	0.947	0.989	1.012	1.029	1.034	1.04	1.041		0.651	0.607	0.563	0.546	0.525	0.497	0.485	0.462	0.451	0.435	0.449	0.647	0.524	0.484
502	0.021	0.046	0.021	0.021	0.029	0.042	0.036	0.036	0.045	0.051		0.096	0.116	0.104	0.228	0.375	0.5	0.592	0.675	0.729	0.8	0.84	0.87	0.115	0.551	0.734	0.868	0.934	0.976	0.999	1.016	1.021	1.026	1.028		0.664	0.62	0.576	0.559	0.538	0.509	0.497	0.473	0.463	0.446	0.459	0.656	0.533	0.49
503	0.02	0.047	0.02	0.022	0.031	0.044	0.037	0.037	0.047	0.053		0.093	0.112	0.101	0.224	0.369	0.492	0.584	0.662	0.715	0.784	0.822	0.852	0.112	0.54	0.722	0.854	0.921	0.962	0.985	1.002	1.007	1.013	1.015		0.675	0.631	0.588	0.57	0.549	0.52	0.506	0.484	0.474	0.457	0.467	0.665	0.541	0.497
504	0.021	0.048	0.021	0.023	0.032	0.045	0.038	0.038	0.048	0.054		0.09	0.109	0.098	0.22	0.362	0.482	0.573	0.647	0.699	0.768	0.803	0.834	0.11	0.529	0.71	0.841	0.908	0.949	0.972	0.989	0.993	1	1.001		0.685	0.64	0.597	0.581	0.559	0.53	0.515	0.494	0.485	0.466	0.473	0.674	0.549	0.504
505	0.019	0.046	0.019	0.021	0.031	0.044	0.038	0.037	0.048	0.053		0.088	0.107	0.095	0.213	0.355	0.471	0.561	0.631	0.682	0.751	0.785	0.817	0.107	0.518	0.698	0.828	0.895	0.935	0.958	0.975	0.979	0.986	0.987		0.695	0.65	0.607	0.591	0.568	0.54	0.523	0.504	0.494	0.476	0.48	0.685	0.558	0.512
506	0.02	0.046	0.02	0.02	0.03	0.043	0.038	0.037	0.046	0.052		0.087	0.107	0.092	0.207	0.347	0.461	0.55	0.617	0.667	0.736	0.769	0.803	0.105	0.507	0.686	0.815	0.882	0.922	0.945	0.962	0.965	0.973	0.973		0.705	0.66	0.618	0.602	0.579	0.55	0.532	0.514	0.504	0.486	0.488	0.697	0.568	0.521
507	0.02	0.045	0.02	0.018	0.029	0.041	0.035	0.035	0.043	0.05		0.087	0.106	0.09	0.203	0.34	0.451	0.54	0.605	0.654	0.723	0.755	0.79	0.102	0.497	0.675	0.802	0.869	0.908	0.932	0.948	0.952	0.96	0.96		0.717	0.67	0.63	0.613	0.591	0.561	0.542	0.526	0.515	0.497	0.497	0.708	0.577	0.531
508	0.019	0.043	0.02	0.018	0.029	0.039	0.034	0.035	0.042	0.048		0.085	0.105	0.088	0.197	0.333	0.441	0.53	0.594	0.644	0.711	0.741	0.776	0.099	0.487	0.663	0.79	0.856	0.895	0.919	0.935	0.939	0.947	0.946		0.729	0.681	0.643	0.625	0.603	0.572	0.553	0.537	0.526	0.508	0.506	0.72	0.588	0.541
509	0.021	0.042	0.021	0.018	0.029	0.038	0.033	0.033	0.04	0.046		0.083	0.104	0.086	0.191	0.325	0.431	0.519	0.583	0.634	0.699	0.728	0.761	0.095	0.477	0.652	0.778	0.843	0.882	0.905	0.922	0.926	0.933	0.933		0.741	0.692	0.656	0.637	0.616	0.582	0.563	0.548	0.535	0.517	0.516	0.732	0.597	0.551
510	0.022	0.042	0.023	0.017	0.027	0.035	0.031	0.03	0.038	0.044		0.08	0.101	0.085	0.186	0.317	0.421	0.509	0.574	0.625	0.688	0.716	0.747	0.092	0.468	0.64	0.766	0.831	0.869	0.892	0.908	0.913	0.92	0.92		0.754	0.705	0.67	0.65	0.628	0.592	0.574	0.558	0.545	0.525	0.527	0.747	0.61	0.564
511	0.023	0.042	0.023	0.016	0.025	0.032	0.029	0.026	0.035	0.042		0.076	0.096	0.082	0.181	0.309	0.412	0.497	0.564	0.615	0.678	0.707	0.734	0.09	0.459	0.629	0.754	0.818	0.856	0.879	0.895	0.9	0.906	0.906		0.768	0.72	0.685	0.663	0.641	0.603	0.584	0.568	0.554	0.534	0.537	0.761	0.623	0.576
512	0.023	0.043	0.023	0.016	0.022	0.029	0.026	0.022	0.032	0.038		0.072	0.092	0.08	0.176	0.301	0.403	0.487	0.554	0.605	0.668	0.699	0.722	0.087	0.45	0.618	0.742	0.805	0.843	0.866	0.881	0.886	0.893	0.893		0.784	0.736	0.7	0.677	0.654	0.614	0.596	0.579	0.564	0.544	0.548	0.777	0.637	0.588
513	0.022	0.044	0.023	0.016	0.022	0.029	0.024	0.019	0.031	0.035		0.069	0.087	0.078	0.17	0.293	0.393	0.476	0.543	0.595	0.658	0.689	0.71	0.084	0.441	0.607	0.73	0.792	0.83	0.852	0.867	0.872	0.879	0.879		0.8	0.753	0.716	0.692	0.667	0.627	0.608	0.589	0.573	0.554	0.56	0.792	0.651	0.6
514	0.025	0.046	0.025	0.018	0.024	0.03	0.024	0.018	0.033	0.036		0.067	0.083	0.075	0.166	0.285	0.383	0.464	0.53	0.583	0.645	0.676	0.696	0.081	0.432	0.596	0.718	0.779	0.815	0.838	0.852	0.858	0.864	0.864		0.816	0.769	0.73	0.706	0.68	0.639	0.62	0.599	0.582	0.563	0.571	0.807	0.664	0.612
515	0.026	0.047	0.026	0.02	0.026	0.033	0.027	0.019	0.034	0.037		0.065	0.081	0.073	0.162	0.278	0.373	0.452	0.516	0.569	0.631	0.662	0.682	0.078	0.423	0.584	0.705	0.765	0.801	0.823	0.838	0.843	0.848	0.849		0.832	0.785	0.744	0.72	0.693	0.651	0.632	0.61	0.591	0.572	0.581	0.823	0.678	0.625
516	0.027	0.047	0.027	0.023	0.026	0.035	0.03	0.021	0.037	0.037		0.065	0.08	0.07	0.157	0.269	0.362	0.439	0.5	0.554	0.616	0.647	0.668	0.075	0.414	0.573	0.692	0.75	0.786	0.809	0.823	0.827	0.832	0.833		0.848	0.799	0.757	0.733	0.705	0.664	0.643	0.619	0.601	0.582	0.591	0.839	0.692	0.638
517	0.027	0.047	0.027	0.023	0.026	0.036	0.031	0.022	0.038	0.037		0.065	0.08	0.068	0.152	0.261	0.352	0.426	0.486	0.538	0.601	0.632	0.654	0.072	0.405	0.561	0.678	0.736	0.771	0.793	0.807	0.811	0.816	0.817		0.864	0.816	0.771	0.747	0.717	0.676	0.654	0.63	0.613	0.593	0.603	0.855	0.707	0.652
518	0.029	0.048	0.029	0.025	0.026	0.038	0.031	0.023	0.038	0.038		0.064	0.08	0.068	0.148	0.256	0.344	0.416	0.474	0.525	0.585	0.618	0.641	0.07	0.396	0.549	0.664	0.721	0.755	0.777	0.791	0.795	0.8	0.801		0.882	0.832	0.785	0.761	0.73	0.688	0.666	0.642	0.625	0.604	0.615	0.871	0.721	0.666
519	0.029	0.047	0.029	0.026	0.026	0.04	0.032	0.026	0.038	0.04		0.064	0.079	0.067	0.145	0.251	0.337	0.407	0.464	0.513	0.572	0.604	0.629	0.067	0.387	0.537	0.65	0.706	0.74	0.761	0.776	0.779	0.784	0.784		0.899	0.847	0.798	0.773	0.741	0.7	0.677	0.654	0.637	0.615	0.625	0.884	0.734	0.679
520	0.028	0.045	0.029	0.026	0.028	0.041	0.032	0.028	0.039	0.041		0.063	0.078	0.067	0.143	0.245	0.331	0.399	0.455	0.503	0.559	0.59	0.616	0.065	0.379	0.526	0.637	0.691	0.725	0.745	0.76	0.763	0.768	0.768		0.915	0.861	0.809	0.784	0.752	0.71	0.688	0.665	0.647	0.626	0.636	0.897	0.745	0.691
521	0.028	0.043	0.028	0.025	0.029	0.042	0.033	0.029	0.039	0.042		0.062	0.077	0.066	0.141	0.24	0.325	0.39	0.446	0.493	0.547	0.577	0.603	0.063	0.371	0.515	0.623	0.677	0.71	0.729	0.744	0.747	0.752	0.752		0.928	0.873	0.819	0.796	0.762	0.722	0.699	0.676	0.658	0.637	0.646	0.91	0.758	0.703
522	0.027	0.042	0.027	0.023	0.031	0.042	0.032	0.029	0.038	0.042		0.06	0.076	0.066	0.139	0.235	0.32	0.382	0.437	0.484	0.535	0.564	0.591	0.061	0.363	0.504	0.61	0.662	0.694	0.713	0.727	0.73	0.736	0.736		0.941	0.884	0.829	0.805	0.772	0.732	0.709	0.686	0.67	0.648	0.656	0.924	0.772	0.717
523	0.023	0.042	0.024	0.022	0.03	0.04	0.03	0.029	0.036	0.04		0.058	0.073	0.065	0.136	0.23	0.314	0.373	0.427	0.474	0.523	0.551	0.577	0.059	0.354	0.492	0.596	0.647	0.679	0.697	0.71	0.713	0.719	0.719		0.95	0.892	0.838	0.815	0.782	0.741	0.718	0.697	0.681	0.657	0.664	0.937	0.785	0.731
524	0.021	0.043	0.021	0.02	0.028	0.038	0.027	0.028	0.033	0.038		0.056	0.071	0.064	0.132	0.224	0.306	0.364	0.415	0.462	0.51	0.535	0.561	0.057	0.344	0.48	0.582	0.632	0.662	0.68	0.693	0.696	0.702	0.702		0.957	0.899	0.846	0.824	0.791	0.75	0.727	0.706	0.691	0.667	0.673	0.948	0.797	0.743
525	0.019	0.046	0.019	0.02	0.029	0.037	0.026	0.027	0.031	0.038		0.054	0.067	0.064	0.128	0.219	0.296	0.355	0.403	0.449	0.496	0.518	0.543	0.056	0.334	0.468	0.566	0.615	0.645	0.663	0.675	0.679	0.685	0.685		0.963	0.904	0.853	0.831	0.799	0.758	0.735	0.715	0.699	0.676	0.681	0.957	0.806	0.753
526	0.02	0.049	0.02	0.02	0.03	0.037	0.029	0.028	0.033	0.039		0.053	0.066	0.063	0.124	0.213	0.288	0.345	0.39	0.435	0.481	0.502	0.525	0.054	0.324	0.454	0.551	0.599	0.628	0.645	0.658	0.662	0.668	0.667		0.967	0.91	0.86	0.838	0.805	0.766	0.743	0.723	0.709	0.685	0.689	0.964	0.814	0.76
527	0.021	0.051	0.021	0.02	0.032	0.038	0.032	0.029	0.034	0.041		0.053	0.066	0.062	0.121	0.207	0.279	0.335	0.379	0.421	0.467	0.486	0.507	0.053	0.314	0.441	0.536	0.583	0.611	0.628	0.641	0.644	0.65	0.65		0.97	0.916	0.867	0.845	0.813	0.774	0.75	0.731	0.717	0.694	0.697	0.969	0.82	0.767
528	0.022	0.052	0.022	0.022	0.031	0.037	0.034	0.029	0.035	0.041		0.053	0.067	0.061	0.117	0.202	0.27	0.324	0.367	0.407	0.452	0.471	0.491	0.052	0.304	0.429	0.521	0.568	0.594	0.612	0.624	0.627	0.632	0.632		0.973	0.921	0.874	0.852	0.821	0.783	0.759	0.74	0.726	0.704	0.705	0.974	0.826	0.773
529	0.023	0.051	0.024	0.023	0.029	0.034	0.033	0.026	0.033	0.04		0.053	0.066	0.061	0.114	0.197	0.261	0.315	0.358	0.394	0.438	0.457	0.475	0.05	0.295	0.417	0.507	0.552	0.578	0.596	0.607	0.61	0.615	0.615		0.976	0.926	0.881	0.86	0.83	0.793	0.768	0.749	0.735	0.714	0.714	0.978	0.835	0.781
530	0.027	0.05	0.027	0.025	0.027	0.032	0.032	0.023	0.031	0.038		0.052	0.066	0.06	0.111	0.191	0.254	0.306	0.348	0.381	0.425	0.443	0.461	0.049	0.286	0.404	0.494	0.538	0.563	0.581	0.591	0.594	0.599	0.598		0.977	0.931	0.888	0.867	0.839	0.803	0.777	0.759	0.745	0.725	0.725	0.982	0.846	0.792
531	0.029	0.048	0.029	0.025	0.025	0.03	0.032	0.022	0.032	0.038		0.05	0.066	0.058	0.109	0.185	0.248	0.297	0.338	0.37	0.412	0.43	0.448	0.048	0.277	0.393	0.481	0.523	0.548	0.565	0.575	0.578	0.582	0.582		0.98	0.937	0.896	0.876	0.848	0.814	0.787	0.77	0.756	0.737	0.737	0.986	0.859	0.805
532	0.029	0.048	0.03	0.026	0.025	0.031	0.032	0.023	0.034	0.039		0.049	0.067	0.056	0.108	0.18	0.243	0.289	0.329	0.359	0.4	0.419	0.437	0.047	0.27	0.382	0.469	0.509	0.533	0.55	0.559	0.562	0.566	0.566		0.983	0.943	0.906	0.887	0.86	0.826	0.801	0.783	0.77	0.75	0.751	0.989	0.873	0.819
533	0.03	0.048	0.03	0.027	0.029	0.037	0.036	0.027	0.039	0.043		0.048	0.068	0.053	0.105	0.174	0.238	0.282	0.321	0.35	0.39	0.408	0.427	0.046	0.264	0.372	0.457	0.496	0.519	0.536	0.544	0.547	0.551	0.551		0.987	0.952	0.917	0.9	0.874	0.839	0.816	0.798	0.785	0.767	0.769	0.992	0.888	0.836
534	0.031	0.048	0.031	0.029	0.032	0.042	0.039	0.031	0.042	0.048		0.048	0.068	0.05	0.102	0.17	0.232	0.274	0.312	0.341	0.379	0.398	0.419	0.045	0.258	0.363	0.446	0.483	0.505	0.521	0.529	0.532	0.536	0.535		0.993	0.962	0.929	0.913	0.889	0.854	0.833	0.814	0.801	0.784	0.787	0.994	0.904	0.853
535	0.032	0.051	0.032	0.031	0.033	0.045	0.041	0.034	0.045	0.05		0.047	0.065	0.048	0.099	0.165	0.226	0.267	0.303	0.333	0.369	0.388	0.409	0.044	0.253	0.355	0.435	0.47	0.491	0.507	0.515	0.517	0.521	0.52		0.996	0.97	0.94	0.927	0.904	0.87	0.849	0.83	0.818	0.802	0.806	0.993	0.917	0.868
536	0.032	0.052	0.032	0.032	0.035	0.049	0.045	0.038	0.048	0.053		0.046	0.062	0.047	0.096	0.161	0.22	0.261	0.294	0.324	0.359	0.377	0.399	0.043	0.248	0.347	0.424	0.457	0.477	0.492	0.499	0.502	0.506	0.505		0.997	0.975	0.948	0.938	0.917	0.883	0.865	0.846	0.834	0.819	0.823	0.989	0.929	0.881
537	0.03	0.054	0.03	0.032	0.039	0.054	0.048	0.041	0.052	0.057		0.044	0.058	0.047	0.095	0.157	0.215	0.255	0.287	0.317	0.351	0.368	0.389	0.041	0.241	0.338	0.412	0.443	0.462	0.477	0.484	0.487	0.491	0.489		0.995	0.979	0.955	0.95	0.93	0.897	0.88	0.861	0.85	0.835	0.84	0.982	0.938	0.893
538	0.03	0.057	0.03	0.031	0.041	0.056	0.051	0.043	0.054	0.059		0.044	0.056	0.047	0.094	0.155	0.211	0.25	0.28	0.31	0.344	0.361	0.379	0.04	0.234	0.328	0.399	0.429	0.447	0.462	0.468	0.472	0.476	0.473		0.991	0.982	0.962	0.96	0.943	0.91	0.895	0.877	0.867	0.851	0.857	0.972	0.946	0.902
539	0.029	0.057	0.03	0.03	0.041	0.054	0.049	0.042	0.051	0.058		0.043	0.054	0.048	0.093	0.151	0.206	0.244	0.272	0.303	0.337	0.353	0.37	0.038	0.227	0.318	0.387	0.416	0.433	0.447	0.454	0.457	0.462	0.458		0.985	0.983	0.967	0.969	0.955	0.923	0.909	0.891	0.883	0.866	0.872	0.963	0.953	0.911
540	0.029	0.054	0.029	0.027	0.036	0.047	0.044	0.036	0.043	0.052		0.042	0.052	0.049	0.092	0.148	0.2	0.238	0.265	0.294	0.328	0.345	0.36	0.037	0.22	0.308	0.375	0.403	0.418	0.433	0.44	0.443	0.447	0.443		0.975	0.982	0.97	0.977	0.965	0.934	0.921	0.904	0.897	0.88	0.886	0.953	0.962	0.922
541	0.027	0.049	0.027	0.024	0.03	0.039	0.038	0.028	0.034	0.046		0.041	0.051	0.049	0.09	0.144	0.195	0.231	0.258	0.285	0.319	0.336	0.35	0.036	0.214	0.299	0.364	0.391	0.405	0.419	0.427	0.429	0.433	0.429		0.964	0.978	0.972	0.983	0.973	0.944	0.932	0.916	0.909	0.894	0.898	0.944	0.973	0.935
542	0.024	0.044	0.024	0.019	0.026	0.034	0.033	0.023	0.028	0.04		0.039	0.05	0.049	0.088	0.141	0.191	0.225	0.25	0.277	0.31	0.326	0.339	0.035	0.209	0.291	0.353	0.379	0.393	0.407	0.414	0.416	0.419	0.416		0.951	0.974	0.973	0.988	0.98	0.954	0.942	0.928	0.922	0.907	0.911	0.933	0.985	0.949
543	0.02	0.038	0.021	0.013	0.023	0.03	0.028	0.019	0.025	0.034		0.039	0.05	0.049	0.087	0.138	0.186	0.219	0.243	0.269	0.301	0.317	0.329	0.034	0.203	0.282	0.342	0.368	0.381	0.394	0.401	0.403	0.406	0.403		0.936	0.968	0.973	0.992	0.987	0.963	0.952	0.938	0.934	0.919	0.922	0.921	0.996	0.963
544	0.018	0.032	0.018	0.01	0.023	0.029	0.027	0.019	0.026	0.032		0.039	0.05	0.048	0.086	0.136	0.182	0.214	0.238	0.263	0.294	0.308	0.321	0.033	0.198	0.273	0.331	0.356	0.368	0.382	0.389	0.39	0.393	0.391		0.919	0.961	0.972	0.994	0.992	0.97	0.96	0.947	0.945	0.931	0.933	0.906	1.005	0.975
545	0.018	0.029	0.018	0.011	0.025	0.031	0.027	0.02	0.028	0.033		0.039	0.051	0.047	0.084	0.134	0.177	0.209	0.233	0.258	0.288	0.301	0.314	0.032	0.192	0.265	0.321	0.344	0.356	0.369	0.375	0.376	0.38	0.378		0.901	0.952	0.97	0.994	0.995	0.976	0.966	0.955	0.953	0.94	0.943	0.889	1.013	0.986
546	0.019	0.03	0.019	0.015	0.027	0.033	0.029	0.022	0.031	0.035		0.038	0.051	0.046	0.081	0.132	0.172	0.204	0.228	0.252	0.28	0.294	0.307	0.031	0.186	0.255	0.31	0.333	0.343	0.356	0.362	0.362	0.367	0.364		0.88	0.942	0.966	0.993	0.997	0.982	0.972	0.963	0.961	0.949	0.953	0.869	1.02	0.995
547	0.02	0.034	0.021	0.019	0.03	0.037	0.032	0.025	0.035	0.038		0.037	0.05	0.044	0.079	0.128	0.167	0.199	0.222	0.245	0.271	0.286	0.299	0.031	0.181	0.246	0.299	0.32	0.33	0.342	0.349	0.349	0.354	0.352		0.858	0.931	0.962	0.992	0.999	0.986	0.977	0.97	0.968	0.957	0.961	0.846	1.024	1.003
548	0.022	0.035	0.022	0.021	0.036	0.041	0.035	0.03	0.041	0.041		0.035	0.049	0.042	0.075	0.123	0.161	0.194	0.216	0.238	0.263	0.278	0.289	0.03	0.175	0.238	0.288	0.308	0.318	0.329	0.336	0.336	0.341	0.338		0.835	0.919	0.956	0.99	1	0.99	0.982	0.976	0.975	0.964	0.969	0.822	1.028	1.011
549	0.023	0.037	0.023	0.022	0.041	0.045	0.038	0.034	0.044	0.044		0.033	0.047	0.041	0.072	0.118	0.156	0.187	0.209	0.231	0.255	0.268	0.279	0.029	0.169	0.23	0.278	0.297	0.307	0.317	0.324	0.323	0.328	0.326		0.813	0.908	0.951	0.989	1.003	0.995	0.989	0.983	0.982	0.974	0.979	0.797	1.033	1.018
550	0.024	0.04	0.024	0.022	0.041	0.045	0.038	0.034	0.042	0.045		0.031	0.045	0.041	0.068	0.114	0.15	0.181	0.202	0.223	0.247	0.259	0.268	0.029	0.163	0.221	0.268	0.286	0.296	0.306	0.312	0.311	0.317	0.314		0.792	0.898	0.947	0.989	1.007	1.001	0.996	0.992	0.991	0.985	0.991	0.773	1.038	1.025
551	0.025	0.042	0.025	0.022	0.039	0.043	0.035	0.032	0.038	0.044		0.03	0.045	0.04	0.064	0.109	0.144	0.175	0.194	0.216	0.24	0.25	0.258	0.028	0.157	0.213	0.259	0.276	0.285	0.295	0.301	0.3	0.306	0.303		0.769	0.887	0.943	0.99	1.011	1.008	1.004	1.001	1.002	0.996	1.002	0.751	1.043	1.032
552	0.027	0.044	0.027	0.023	0.034	0.037	0.031	0.026	0.031	0.041		0.028	0.044	0.039	0.061	0.105	0.14	0.168	0.186	0.208	0.232	0.242	0.249	0.027	0.152	0.206	0.251	0.267	0.276	0.285	0.291	0.291	0.296	0.292		0.747	0.874	0.938	0.99	1.014	1.012	1.011	1.01	1.012	1.006	1.013	0.729	1.048	1.04
553	0.026	0.043	0.026	0.024	0.03	0.034	0.027	0.021	0.026	0.038		0.027	0.045	0.037	0.057	0.1	0.137	0.161	0.179	0.202	0.224	0.235	0.24	0.027	0.146	0.199	0.243	0.259	0.267	0.276	0.282	0.281	0.287	0.283		0.726	0.862	0.933	0.991	1.018	1.018	1.019	1.02	1.023	1.016	1.026	0.709	1.056	1.049
554	0.023	0.041	0.023	0.022	0.028	0.032	0.026	0.018	0.023	0.036		0.027	0.044	0.036	0.054	0.097	0.134	0.155	0.174	0.196	0.218	0.229	0.233	0.026	0.142	0.193	0.236	0.251	0.259	0.268	0.273	0.273	0.278	0.274		0.705	0.852	0.93	0.992	1.023	1.024	1.027	1.031	1.034	1.027	1.039	0.69	1.064	1.058
555	0.022	0.039	0.023	0.019	0.027	0.031	0.025	0.016	0.021	0.034		0.028	0.042	0.035	0.053	0.094	0.131	0.15	0.169	0.191	0.212	0.225	0.228	0.026	0.139	0.189	0.23	0.245	0.252	0.261	0.266	0.266	0.27	0.266		0.685	0.84	0.925	0.991	1.027	1.029	1.034	1.04	1.044	1.036	1.05	0.671	1.069	1.067
556	0.024	0.039	0.024	0.019	0.027	0.032	0.025	0.017	0.022	0.034		0.029	0.042	0.036	0.053	0.094	0.13	0.149	0.168	0.188	0.21	0.222	0.226	0.025	0.136	0.184	0.225	0.239	0.246	0.254	0.259	0.259	0.262	0.26		0.662	0.826	0.919	0.99	1.028	1.033	1.04	1.047	1.052	1.045	1.059	0.651	1.073	1.074
557	0.026	0.043	0.026	0.02	0.026	0.033	0.026	0.017	0.021	0.032		0.029	0.044	0.038	0.054	0.096	0.13	0.148	0.166	0.186	0.207	0.221	0.224	0.025	0.133	0.18	0.219	0.233	0.239	0.247	0.252	0.252	0.255	0.253		0.641	0.812	0.912	0.988	1.029	1.035	1.045	1.054	1.059	1.054	1.068	0.629	1.075	1.079
558	0.027	0.047	0.027	0.021	0.025	0.035	0.03	0.018	0.023	0.033		0.031	0.046	0.038	0.055	0.097	0.129	0.147	0.165	0.182	0.204	0.219	0.223	0.025	0.13	0.176	0.214	0.227	0.233	0.24	0.245	0.245	0.248	0.247		0.62	0.799	0.904	0.985	1.03	1.038	1.049	1.059	1.066	1.062	1.076	0.609	1.076	1.085
559	0.028	0.051	0.028	0.023	0.027	0.038	0.034	0.021	0.026	0.035		0.031	0.049	0.038	0.056	0.097	0.127	0.145	0.162	0.179	0.2	0.215	0.22	0.025	0.127	0.172	0.208	0.221	0.227	0.234	0.239	0.238	0.241	0.24		0.599	0.784	0.896	0.981	1.028	1.039	1.052	1.064	1.072	1.069	1.084	0.588	1.075	1.09
560	0.029	0.051	0.029	0.023	0.029	0.04	0.037	0.024	0.029	0.037		0.032	0.051	0.038	0.055	0.096	0.124	0.142	0.159	0.176	0.197	0.21	0.215	0.025	0.124	0.167	0.203	0.215	0.221	0.227	0.233	0.232	0.235	0.234		0.575	0.768	0.885	0.973	1.023	1.036	1.052	1.064	1.074	1.073	1.089	0.568	1.074	1.094
561	0.027	0.05	0.027	0.021	0.031	0.039	0.038	0.026	0.03	0.039		0.032	0.052	0.04	0.055	0.095	0.121	0.14	0.156	0.172	0.193	0.203	0.209	0.025	0.12	0.162	0.197	0.209	0.214	0.22	0.226	0.226	0.229	0.227		0.552	0.75	0.872	0.964	1.015	1.032	1.05	1.064	1.075	1.074	1.093	0.547	1.07	1.095
562	0.025	0.049	0.025	0.019	0.032	0.039	0.039	0.026	0.033	0.041		0.031	0.052	0.041	0.054	0.092	0.117	0.137	0.151	0.168	0.187	0.196	0.204	0.024	0.117	0.158	0.192	0.203	0.208	0.214	0.22	0.219	0.223	0.221		0.529	0.732	0.859	0.954	1.008	1.027	1.047	1.062	1.075	1.076	1.096	0.526	1.065	1.094
563	0.024	0.048	0.024	0.021	0.031	0.037	0.038	0.026	0.033	0.041		0.029	0.052	0.041	0.054	0.09	0.114	0.133	0.146	0.163	0.182	0.188	0.198	0.024	0.113	0.154	0.187	0.197	0.202	0.209	0.214	0.213	0.217	0.215		0.507	0.715	0.846	0.944	1	1.023	1.045	1.061	1.075	1.078	1.099	0.505	1.058	1.091
564	0.024	0.047	0.024	0.023	0.029	0.035	0.036	0.025	0.034	0.04		0.028	0.051	0.041	0.054	0.087	0.111	0.13	0.143	0.159	0.177	0.183	0.192	0.023	0.11	0.149	0.182	0.192	0.196	0.203	0.208	0.207	0.212	0.208		0.488	0.699	0.832	0.933	0.993	1.019	1.042	1.059	1.076	1.081	1.102	0.484	1.05	1.088
565	0.022	0.045	0.022	0.024	0.028	0.033	0.034	0.024	0.034	0.04		0.028	0.05	0.041	0.054	0.085	0.109	0.128	0.14	0.156	0.173	0.178	0.187	0.022	0.106	0.145	0.177	0.187	0.19	0.197	0.202	0.201	0.206	0.202		0.47	0.684	0.82	0.924	0.987	1.017	1.041	1.059	1.079	1.085	1.106	0.466	1.043	1.084
566	0.021	0.043	0.021	0.025	0.029	0.032	0.033	0.025	0.035	0.04		0.029	0.049	0.041	0.053	0.083	0.108	0.126	0.138	0.154	0.17	0.175	0.183	0.022	0.102	0.14	0.171	0.181	0.184	0.192	0.196	0.196	0.2	0.196		0.453	0.67	0.809	0.916	0.98	1.014	1.04	1.06	1.082	1.089	1.11	0.449	1.035	1.08
567	0.022	0.045	0.022	0.025	0.03	0.033	0.032	0.025	0.037	0.04		0.028	0.049	0.041	0.053	0.081	0.107	0.124	0.136	0.151	0.167	0.174	0.179	0.021	0.099	0.135	0.167	0.176	0.178	0.186	0.191	0.19	0.194	0.19		0.437	0.657	0.797	0.908	0.974	1.011	1.038	1.06	1.085	1.093	1.114	0.433	1.024	1.075
568	0.024	0.049	0.025	0.025	0.03	0.035	0.031	0.026	0.037	0.041		0.029	0.048	0.041	0.052	0.078	0.104	0.121	0.133	0.148	0.164	0.171	0.176	0.02	0.096	0.131	0.162	0.17	0.173	0.181	0.185	0.185	0.189	0.184		0.421	0.643	0.784	0.897	0.966	1.006	1.035	1.057	1.085	1.094	1.116	0.416	1.013	1.068
569	0.026	0.051	0.027	0.027	0.03	0.037	0.032	0.028	0.035	0.04		0.03	0.049	0.04	0.05	0.077	0.101	0.118	0.13	0.145	0.161	0.168	0.173	0.02	0.093	0.128	0.158	0.166	0.169	0.176	0.18	0.18	0.184	0.179		0.406	0.63	0.772	0.887	0.958	1.001	1.03	1.054	1.085	1.095	1.117	0.4	1.001	1.061
570	0.027	0.052	0.028	0.03	0.03	0.039	0.036	0.031	0.035	0.042		0.032	0.052	0.038	0.048	0.076	0.099	0.115	0.128	0.142	0.158	0.165	0.171	0.019	0.09	0.124	0.154	0.161	0.164	0.171	0.175	0.176	0.179	0.174		0.391	0.615	0.759	0.875	0.949	0.995	1.025	1.051	1.083	1.094	1.118	0.385	0.989	1.053
571	0.028	0.05	0.028	0.032	0.033	0.041	0.039	0.033	0.035	0.044		0.032	0.053	0.036	0.045	0.074	0.096	0.112	0.126	0.141	0.156	0.163	0.169	0.018	0.087	0.121	0.149	0.157	0.16	0.167	0.171	0.171	0.174	0.169		0.378	0.601	0.746	0.864	0.94	0.988	1.02	1.048	1.081	1.094	1.119	0.37	0.975	1.044
572	0.028	0.047	0.028	0.033	0.034	0.042	0.041	0.031	0.034	0.046		0.032	0.053	0.035	0.042	0.073	0.094	0.11	0.123	0.138	0.153	0.16	0.167	0.018	0.085	0.118	0.146	0.153	0.156	0.163	0.166	0.167	0.17	0.165		0.366	0.589	0.734	0.855	0.932	0.982	1.015	1.046	1.079	1.094	1.12	0.356	0.96	1.033
573	0.027	0.045	0.027	0.032	0.034	0.042	0.041	0.029	0.034	0.046		0.031	0.052	0.033	0.04	0.07	0.091	0.105	0.12	0.134	0.147	0.156	0.164	0.018	0.083	0.114	0.142	0.149	0.152	0.159	0.162	0.163	0.166	0.161		0.355	0.576	0.723	0.846	0.924	0.977	1.011	1.043	1.078	1.095	1.122	0.341	0.945	1.022
574	0.027	0.045	0.027	0.031	0.035	0.043	0.043	0.029	0.035	0.047		0.03	0.049	0.032	0.038	0.066	0.088	0.101	0.115	0.128	0.141	0.151	0.16	0.018	0.081	0.111	0.139	0.145	0.149	0.155	0.158	0.16	0.163	0.157		0.345	0.564	0.711	0.835	0.916	0.971	1.006	1.041	1.077	1.095	1.123	0.329	0.93	1.012
575	0.028	0.045	0.028	0.032	0.037	0.045	0.044	0.03	0.036	0.049		0.03	0.047	0.031	0.038	0.063	0.087	0.098	0.111	0.123	0.136	0.147	0.155	0.018	0.079	0.109	0.136	0.142	0.145	0.152	0.155	0.156	0.159	0.153		0.335	0.552	0.698	0.824	0.906	0.963	1.001	1.036	1.074	1.094	1.123	0.318	0.914	1.002
576	0.03	0.047	0.03	0.033	0.04	0.048	0.045	0.034	0.039	0.052		0.028	0.046	0.031	0.04	0.062	0.087	0.097	0.109	0.119	0.133	0.145	0.152	0.018	0.076	0.106	0.133	0.138	0.141	0.148	0.151	0.152	0.156	0.15		0.324	0.539	0.685	0.811	0.895	0.953	0.992	1.03	1.07	1.091	1.121	0.309	0.899	0.993
577	0.03	0.049	0.031	0.035	0.04	0.049	0.044	0.035	0.04	0.052		0.028	0.045	0.03	0.041	0.06	0.087	0.098	0.107	0.117	0.131	0.142	0.15	0.018	0.074	0.104	0.129	0.135	0.137	0.145	0.148	0.149	0.153	0.146		0.315	0.526	0.672	0.799	0.884	0.943	0.984	1.024	1.065	1.087	1.12	0.301	0.884	0.985
578	0.03	0.048	0.031	0.034	0.04	0.048	0.041	0.035	0.04	0.051		0.028	0.046	0.03	0.043	0.059	0.087	0.097	0.105	0.115	0.129	0.14	0.147	0.017	0.072	0.102	0.126	0.132	0.133	0.142	0.145	0.145	0.149	0.143		0.306	0.513	0.66	0.785	0.872	0.932	0.976	1.017	1.059	1.084	1.118	0.294	0.871	0.976
579	0.03	0.046	0.03	0.032	0.037	0.046	0.038	0.034	0.039	0.049		0.028	0.047	0.031	0.043	0.056	0.086	0.095	0.102	0.112	0.126	0.137	0.142	0.017	0.071	0.1	0.124	0.13	0.13	0.139	0.142	0.142	0.145	0.14		0.298	0.501	0.646	0.772	0.86	0.922	0.968	1.012	1.054	1.081	1.116	0.289	0.857	0.968
580	0.029	0.045	0.029	0.029	0.036	0.045	0.036	0.034	0.037	0.047		0.028	0.048	0.032	0.044	0.054	0.084	0.092	0.098	0.11	0.123	0.134	0.138	0.017	0.069	0.097	0.122	0.128	0.128	0.136	0.14	0.138	0.142	0.138		0.29	0.489	0.634	0.758	0.847	0.911	0.959	1.005	1.048	1.077	1.112	0.282	0.844	0.959
581	0.027	0.042	0.027	0.028	0.033	0.042	0.035	0.034	0.034	0.043		0.028	0.05	0.033	0.043	0.054	0.083	0.09	0.094	0.108	0.121	0.131	0.134	0.017	0.068	0.096	0.12	0.125	0.126	0.134	0.138	0.135	0.139	0.136		0.283	0.478	0.621	0.746	0.836	0.901	0.952	0.999	1.043	1.074	1.109	0.276	0.83	0.948
582	0.023	0.039	0.023	0.029	0.03	0.039	0.035	0.032	0.033	0.041		0.028	0.051	0.034	0.043	0.054	0.081	0.089	0.093	0.108	0.12	0.127	0.131	0.016	0.066	0.093	0.118	0.123	0.123	0.131	0.135	0.133	0.136	0.133		0.275	0.467	0.609	0.733	0.824	0.892	0.944	0.992	1.037	1.068	1.105	0.269	0.815	0.936
583	0.018	0.037	0.019	0.029	0.03	0.038	0.034	0.029	0.032	0.039		0.027	0.052	0.035	0.041	0.056	0.08	0.088	0.093	0.108	0.119	0.125	0.128	0.016	0.064	0.091	0.115	0.12	0.12	0.128	0.132	0.13	0.133	0.131		0.268	0.458	0.598	0.722	0.815	0.883	0.936	0.985	1.032	1.064	1.1	0.262	0.8	0.923
584	0.015	0.036	0.015	0.026	0.027	0.037	0.035	0.027	0.032	0.038		0.026	0.051	0.036	0.039	0.058	0.078	0.088	0.093	0.107	0.118	0.122	0.126	0.014	0.061	0.088	0.112	0.117	0.118	0.125	0.129	0.127	0.13	0.128		0.261	0.448	0.586	0.71	0.804	0.873	0.927	0.977	1.025	1.057	1.093	0.255	0.784	0.909
585	0.012	0.034	0.012	0.024	0.026	0.037	0.036	0.026	0.032	0.039		0.026	0.05	0.037	0.038	0.059	0.077	0.086	0.092	0.107	0.116	0.12	0.124	0.013	0.059	0.085	0.109	0.114	0.115	0.122	0.126	0.124	0.127	0.125		0.254	0.438	0.575	0.698	0.793	0.862	0.916	0.969	1.017	1.05	1.086	0.247	0.768	0.894
586	0.012	0.033	0.012	0.022	0.027	0.039	0.039	0.028	0.034	0.041		0.025	0.047	0.036	0.037	0.059	0.076	0.084	0.09	0.105	0.114	0.117	0.121	0.013	0.057	0.082	0.106	0.111	0.112	0.119	0.123	0.122	0.124	0.122		0.247	0.428	0.562	0.685	0.78	0.852	0.905	0.96	1.009	1.041	1.078	0.241	0.752	0.881
587	0.015	0.034	0.015	0.024	0.03	0.04	0.04	0.029	0.034	0.043		0.025	0.044	0.034	0.035	0.056	0.075	0.081	0.086	0.101	0.111	0.115	0.119	0.014	0.055	0.079	0.103	0.108	0.109	0.116	0.12	0.119	0.122	0.12		0.24	0.417	0.55	0.673	0.768	0.84	0.894	0.95	1	1.032	1.069	0.235	0.736	0.868
588	0.02	0.036	0.02	0.025	0.031	0.04	0.04	0.03	0.034	0.044		0.026	0.042	0.031	0.034	0.052	0.073	0.077	0.083	0.097	0.106	0.112	0.117	0.014	0.053	0.077	0.101	0.105	0.107	0.113	0.117	0.117	0.12	0.117		0.234	0.407	0.539	0.661	0.756	0.83	0.883	0.941	0.991	1.023	1.061	0.23	0.72	0.855
589	0.025	0.037	0.025	0.029	0.03	0.039	0.038	0.028	0.031	0.041		0.027	0.042	0.029	0.033	0.049	0.072	0.075	0.08	0.093	0.102	0.109	0.116	0.014	0.051	0.074	0.099	0.103	0.104	0.111	0.114	0.115	0.117	0.114		0.227	0.396	0.526	0.648	0.743	0.818	0.872	0.93	0.982	1.014	1.052	0.225	0.704	0.841
590	0.029	0.036	0.03	0.03	0.029	0.039	0.036	0.026	0.029	0.039		0.028	0.041	0.027	0.032	0.045	0.071	0.072	0.078	0.091	0.099	0.107	0.114	0.014	0.05	0.073	0.097	0.101	0.102	0.109	0.112	0.113	0.116	0.111		0.221	0.385	0.513	0.634	0.731	0.806	0.861	0.918	0.971	1.003	1.041	0.219	0.688	0.826
591	0.033	0.036	0.033	0.031	0.029	0.038	0.035	0.024	0.027	0.036		0.028	0.042	0.026	0.03	0.042	0.069	0.068	0.074	0.087	0.095	0.105	0.112	0.015	0.05	0.073	0.096	0.1	0.101	0.107	0.111	0.111	0.115	0.109		0.214	0.375	0.501	0.62	0.718	0.793	0.848	0.905	0.96	0.992	1.03	0.213	0.673	0.812
592	0.036	0.037	0.036	0.032	0.029	0.038	0.033	0.023	0.026	0.033		0.027	0.041	0.025	0.029	0.039	0.067	0.065	0.071	0.085	0.092	0.104	0.11	0.016	0.049	0.072	0.095	0.099	0.1	0.106	0.11	0.11	0.114	0.107		0.209	0.365	0.491	0.608	0.705	0.782	0.835	0.893	0.948	0.982	1.021	0.207	0.657	0.797
593	0.036	0.038	0.036	0.033	0.027	0.036	0.03	0.02	0.025	0.031		0.027	0.042	0.025	0.028	0.037	0.065	0.064	0.069	0.081	0.09	0.102	0.107	0.016	0.049	0.071	0.095	0.099	0.099	0.105	0.109	0.109	0.112	0.106		0.205	0.355	0.48	0.595	0.692	0.769	0.823	0.881	0.937	0.971	1.01	0.202	0.641	0.784
594	0.036	0.04	0.037	0.036	0.028	0.036	0.029	0.02	0.025	0.03		0.027	0.041	0.025	0.028	0.037	0.063	0.063	0.069	0.08	0.089	0.1	0.103	0.017	0.049	0.07	0.094	0.097	0.098	0.104	0.107	0.107	0.111	0.105		0.2	0.345	0.469	0.582	0.677	0.755	0.809	0.867	0.923	0.958	0.998	0.198	0.626	0.77
595	0.035	0.041	0.036	0.036	0.031	0.038	0.029	0.02	0.025	0.03		0.027	0.041	0.027	0.029	0.038	0.062	0.064	0.069	0.079	0.089	0.099	0.1	0.017	0.048	0.07	0.092	0.096	0.097	0.102	0.105	0.105	0.11	0.103		0.195	0.335	0.458	0.57	0.662	0.741	0.796	0.854	0.91	0.946	0.986	0.195	0.611	0.757
596	0.033	0.041	0.034	0.033	0.031	0.04	0.031	0.022	0.027	0.031		0.026	0.041	0.029	0.029	0.041	0.062	0.066	0.07	0.08	0.089	0.098	0.099	0.016	0.047	0.068	0.09	0.094	0.095	0.101	0.103	0.103	0.107	0.101		0.192	0.327	0.448	0.559	0.649	0.728	0.784	0.841	0.898	0.933	0.974	0.192	0.597	0.744
597	0.029	0.038	0.029	0.028	0.033	0.042	0.033	0.022	0.029	0.032		0.026	0.041	0.03	0.031	0.045	0.061	0.067	0.072	0.08	0.091	0.097	0.098	0.015	0.046	0.067	0.088	0.092	0.092	0.098	0.101	0.1	0.105	0.098		0.19	0.322	0.44	0.551	0.638	0.717	0.773	0.829	0.887	0.922	0.963	0.19	0.585	0.733
598	0.027	0.036	0.027	0.024	0.034	0.042	0.034	0.023	0.03	0.033		0.026	0.041	0.03	0.032	0.046	0.059	0.067	0.072	0.079	0.091	0.095	0.096	0.014	0.045	0.065	0.086	0.09	0.09	0.096	0.099	0.098	0.102	0.096		0.19	0.318	0.433	0.542	0.628	0.705	0.762	0.817	0.876	0.911	0.952	0.189	0.574	0.723
599	0.026	0.034	0.026	0.023	0.036	0.043	0.034	0.023	0.03	0.033		0.027	0.041	0.031	0.033	0.046	0.058	0.066	0.07	0.077	0.09	0.093	0.093	0.014	0.043	0.063	0.084	0.088	0.088	0.094	0.097	0.096	0.099	0.094		0.192	0.314	0.428	0.535	0.619	0.695	0.752	0.806	0.865	0.9	0.94	0.188	0.563	0.712
600	0.026	0.034	0.026	0.022	0.036	0.044	0.035	0.025	0.032	0.035		0.028	0.041	0.031	0.036	0.047	0.059	0.066	0.07	0.077	0.089	0.091	0.092	0.013	0.042	0.062	0.082	0.086	0.086	0.092	0.095	0.094	0.097	0.092		0.193	0.311	0.421	0.526	0.61	0.683	0.74	0.795	0.852	0.888	0.927	0.188	0.552	0.7
601	0.027	0.034	0.027	0.021	0.036	0.046	0.038	0.026	0.034	0.037		0.028	0.041	0.032	0.039	0.048	0.06	0.068	0.072	0.078	0.09	0.091	0.092	0.013	0.041	0.06	0.08	0.084	0.084	0.09	0.093	0.092	0.095	0.09		0.193	0.306	0.414	0.515	0.598	0.67	0.727	0.782	0.838	0.875	0.912	0.186	0.54	0.687
602	0.027	0.034	0.027	0.022	0.037	0.048	0.04	0.028	0.036	0.038		0.028	0.041	0.032	0.041	0.049	0.062	0.068	0.073	0.079	0.09	0.09	0.093	0.013	0.04	0.059	0.078	0.081	0.081	0.088	0.091	0.09	0.093	0.088		0.191	0.3	0.404	0.504	0.585	0.655	0.711	0.766	0.822	0.858	0.895	0.184	0.528	0.674
603	0.025	0.033	0.025	0.022	0.037	0.049	0.041	0.028	0.036	0.039		0.027	0.039	0.032	0.04	0.047	0.062	0.066	0.072	0.077	0.088	0.087	0.091	0.012	0.039	0.057	0.076	0.08	0.079	0.086	0.089	0.087	0.091	0.086		0.188	0.292	0.394	0.492	0.571	0.64	0.696	0.749	0.804	0.841	0.877	0.182	0.517	0.661
604	0.024	0.032	0.024	0.025	0.038	0.049	0.041	0.031	0.038	0.042		0.026	0.038	0.032	0.038	0.045	0.06	0.064	0.069	0.075	0.084	0.083	0.088	0.012	0.038	0.056	0.075	0.078	0.078	0.084	0.087	0.086	0.089	0.084		0.185	0.285	0.384	0.48	0.557	0.626	0.681	0.733	0.785	0.824	0.861	0.179	0.506	0.646
605	0.022	0.032	0.023	0.028	0.039	0.049	0.04	0.032	0.039	0.046		0.026	0.037	0.033	0.038	0.043	0.059	0.061	0.066	0.072	0.081	0.08	0.083	0.011	0.037	0.056	0.074	0.077	0.076	0.082	0.086	0.084	0.087	0.083		0.181	0.278	0.374	0.469	0.545	0.611	0.666	0.717	0.768	0.807	0.843	0.175	0.492	0.63
606	0.024	0.035	0.024	0.031	0.04	0.049	0.04	0.033	0.039	0.048		0.025	0.035	0.033	0.037	0.043	0.06	0.059	0.065	0.071	0.079	0.078	0.08	0.011	0.036	0.055	0.073	0.076	0.075	0.081	0.084	0.083	0.086	0.081		0.178	0.272	0.365	0.458	0.533	0.598	0.651	0.701	0.751	0.79	0.826	0.17	0.478	0.612
607	0.023	0.037	0.023	0.032	0.04	0.047	0.038	0.032	0.039	0.049		0.023	0.034	0.035	0.036	0.043	0.061	0.06	0.064	0.07	0.078	0.076	0.078	0.011	0.035	0.054	0.072	0.074	0.073	0.08	0.082	0.081	0.085	0.08		0.176	0.267	0.358	0.448	0.521	0.585	0.638	0.686	0.734	0.773	0.809	0.166	0.463	0.595
608	0.022	0.036	0.022	0.03	0.038	0.044	0.036	0.029	0.037	0.047		0.022	0.034	0.035	0.035	0.043	0.059	0.059	0.064	0.07	0.076	0.074	0.077	0.011	0.034	0.053	0.071	0.073	0.072	0.078	0.081	0.08	0.084	0.079		0.175	0.262	0.351	0.44	0.512	0.575	0.627	0.673	0.719	0.758	0.794	0.163	0.451	0.579
609	0.02	0.034	0.02	0.026	0.036	0.039	0.032	0.024	0.033	0.045		0.022	0.035	0.034	0.033	0.043	0.056	0.059	0.062	0.069	0.074	0.073	0.076	0.012	0.033	0.052	0.07	0.072	0.07	0.076	0.079	0.079	0.082	0.078		0.173	0.256	0.343	0.429	0.5	0.562	0.613	0.658	0.702	0.741	0.776	0.159	0.439	0.563
610	0.02	0.031	0.02	0.025	0.031	0.033	0.027	0.021	0.029	0.04		0.022	0.035	0.033	0.03	0.041	0.054	0.057	0.058	0.066	0.072	0.072	0.074	0.011	0.032	0.051	0.069	0.071	0.069	0.075	0.077	0.077	0.08	0.076		0.168	0.249	0.334	0.418	0.486	0.549	0.598	0.641	0.684	0.721	0.758	0.156	0.427	0.548
611	0.02	0.03	0.02	0.025	0.026	0.029	0.025	0.018	0.027	0.038		0.023	0.036	0.031	0.028	0.038	0.052	0.054	0.054	0.061	0.069	0.071	0.071	0.011	0.031	0.05	0.067	0.069	0.067	0.073	0.075	0.075	0.078	0.074		0.164	0.242	0.325	0.406	0.473	0.535	0.583	0.624	0.667	0.701	0.739	0.154	0.416	0.534
612	0.019	0.031	0.019	0.023	0.023	0.026	0.024	0.016	0.024	0.036		0.023	0.036	0.03	0.027	0.035	0.051	0.052	0.051	0.058	0.065	0.072	0.069	0.01	0.03	0.048	0.066	0.068	0.065	0.072	0.073	0.073	0.076	0.072		0.162	0.238	0.317	0.396	0.461	0.521	0.569	0.607	0.651	0.682	0.721	0.154	0.406	0.522
613	0.021	0.033	0.021	0.021	0.019	0.024	0.023	0.012	0.02	0.032		0.024	0.037	0.028	0.028	0.035	0.052	0.051	0.05	0.058	0.063	0.075	0.069	0.01	0.029	0.047	0.065	0.066	0.064	0.071	0.072	0.072	0.074	0.071		0.16	0.233	0.31	0.386	0.449	0.508	0.555	0.591	0.635	0.663	0.702	0.154	0.397	0.51
614	0.021	0.034	0.021	0.022	0.017	0.023	0.021	0.011	0.017	0.027		0.024	0.037	0.026	0.027	0.034	0.052	0.05	0.048	0.056	0.062	0.075	0.069	0.011	0.029	0.046	0.064	0.065	0.063	0.07	0.071	0.071	0.073	0.07		0.158	0.229	0.303	0.376	0.439	0.495	0.541	0.577	0.619	0.646	0.683	0.153	0.387	0.498
615	0.019	0.034	0.019	0.024	0.016	0.024	0.022	0.009	0.014	0.024		0.025	0.037	0.025	0.024	0.032	0.049	0.047	0.046	0.054	0.06	0.073	0.066	0.011	0.029	0.045	0.063	0.064	0.062	0.068	0.069	0.07	0.072	0.068		0.157	0.225	0.297	0.367	0.428	0.483	0.528	0.562	0.604	0.629	0.665	0.152	0.379	0.486
616	0.018	0.033	0.018	0.026	0.016	0.027	0.024	0.011	0.015	0.024		0.025	0.036	0.025	0.022	0.03	0.046	0.044	0.043	0.052	0.058	0.069	0.062	0.011	0.028	0.043	0.061	0.062	0.06	0.066	0.067	0.069	0.071	0.066		0.156	0.222	0.291	0.359	0.417	0.472	0.515	0.548	0.588	0.614	0.647	0.15	0.37	0.474
617	0.02	0.034	0.02	0.027	0.018	0.031	0.026	0.013	0.019	0.026		0.025	0.036	0.026	0.023	0.031	0.045	0.043	0.043	0.05	0.058	0.066	0.06	0.01	0.027	0.042	0.059	0.061	0.059	0.064	0.066	0.067	0.069	0.064		0.154	0.218	0.283	0.35	0.405	0.459	0.501	0.534	0.572	0.597	0.629	0.148	0.36	0.461
618	0.022	0.036	0.022	0.027	0.02	0.035	0.029	0.015	0.023	0.029		0.023	0.036	0.027	0.025	0.033	0.046	0.044	0.044	0.05	0.059	0.065	0.06	0.01	0.026	0.041	0.058	0.059	0.057	0.063	0.064	0.066	0.067	0.063		0.152	0.213	0.276	0.34	0.393	0.447	0.487	0.519	0.556	0.581	0.61	0.146	0.349	0.447
619	0.021	0.036	0.022	0.026	0.021	0.035	0.029	0.015	0.025	0.03		0.02	0.035	0.029	0.026	0.034	0.045	0.045	0.045	0.051	0.061	0.063	0.061	0.009	0.025	0.04	0.056	0.057	0.056	0.061	0.063	0.064	0.066	0.061		0.15	0.208	0.269	0.332	0.382	0.435	0.473	0.504	0.54	0.565	0.592	0.143	0.339	0.433
620	0.02	0.032	0.021	0.022	0.02	0.033	0.027	0.014	0.023	0.029		0.018	0.034	0.031	0.027	0.036	0.044	0.046	0.047	0.052	0.061	0.062	0.062	0.009	0.025	0.039	0.055	0.056	0.055	0.059	0.062	0.063	0.065	0.06		0.147	0.203	0.262	0.322	0.372	0.424	0.459	0.489	0.524	0.548	0.574	0.142	0.331	0.421
621	0.02	0.028	0.021	0.019	0.02	0.031	0.025	0.013	0.02	0.025		0.017	0.033	0.034	0.027	0.038	0.045	0.047	0.047	0.052	0.061	0.061	0.062	0.009	0.024	0.038	0.053	0.055	0.053	0.058	0.061	0.061	0.064	0.058		0.145	0.199	0.255	0.314	0.361	0.412	0.445	0.474	0.509	0.532	0.556	0.141	0.323	0.408
622	0.022	0.025	0.022	0.018	0.02	0.028	0.023	0.012	0.019	0.021		0.018	0.033	0.035	0.027	0.038	0.044	0.045	0.045	0.05	0.06	0.06	0.06	0.009	0.024	0.037	0.052	0.053	0.052	0.056	0.059	0.059	0.062	0.057		0.143	0.196	0.25	0.306	0.352	0.401	0.433	0.46	0.495	0.517	0.538	0.14	0.315	0.398
623	0.023	0.023	0.023	0.018	0.02	0.025	0.021	0.01	0.017	0.02		0.019	0.033	0.035	0.025	0.035	0.041	0.041	0.041	0.045	0.056	0.057	0.057	0.01	0.023	0.036	0.05	0.052	0.05	0.054	0.057	0.056	0.06	0.055		0.141	0.193	0.244	0.297	0.342	0.39	0.422	0.447	0.48	0.502	0.521	0.139	0.306	0.388
624	0.024	0.023	0.024	0.018	0.021	0.024	0.02	0.011	0.016	0.02		0.019	0.035	0.035	0.025	0.032	0.039	0.038	0.038	0.042	0.052	0.055	0.053	0.01	0.022	0.035	0.049	0.05	0.048	0.052	0.055	0.054	0.058	0.052		0.138	0.188	0.237	0.288	0.332	0.377	0.409	0.433	0.465	0.487	0.505	0.139	0.299	0.379
625	0.027	0.023	0.027	0.02	0.024	0.026	0.023	0.014	0.017	0.022		0.02	0.035	0.034	0.024	0.031	0.038	0.036	0.036	0.04	0.049	0.055	0.05	0.01	0.021	0.033	0.047	0.048	0.046	0.05	0.053	0.052	0.055	0.05		0.134	0.181	0.228	0.278	0.321	0.364	0.396	0.418	0.448	0.471	0.487	0.138	0.291	0.369
626	0.03	0.025	0.03	0.024	0.029	0.029	0.028	0.021	0.022	0.027		0.022	0.037	0.033	0.022	0.029	0.037	0.035	0.036	0.04	0.047	0.053	0.047	0.01	0.02	0.031	0.045	0.046	0.043	0.048	0.05	0.05	0.053	0.048		0.13	0.175	0.22	0.268	0.311	0.351	0.383	0.403	0.433	0.455	0.471	0.136	0.282	0.359
627	0.03	0.029	0.03	0.027	0.032	0.032	0.031	0.024	0.025	0.031		0.024	0.039	0.032	0.021	0.029	0.037	0.036	0.036	0.04	0.046	0.051	0.045	0.011	0.019	0.03	0.044	0.045	0.042	0.047	0.049	0.049	0.052	0.046		0.129	0.171	0.214	0.26	0.302	0.34	0.372	0.39	0.419	0.441	0.456	0.133	0.274	0.349
628	0.031	0.033	0.032	0.029	0.033	0.036	0.034	0.027	0.029	0.034		0.025	0.041	0.031	0.021	0.029	0.037	0.036	0.037	0.041	0.046	0.049	0.044	0.012	0.02	0.03	0.044	0.044	0.041	0.046	0.048	0.048	0.051	0.046		0.129	0.169	0.209	0.254	0.294	0.331	0.363	0.379	0.407	0.428	0.443	0.13	0.265	0.34
629	0.032	0.037	0.033	0.031	0.035	0.039	0.037	0.029	0.032	0.038		0.025	0.042	0.03	0.023	0.03	0.037	0.037	0.037	0.041	0.045	0.046	0.043	0.012	0.019	0.029	0.043	0.043	0.04	0.045	0.047	0.047	0.05	0.045		0.129	0.167	0.206	0.25	0.289	0.323	0.356	0.37	0.398	0.418	0.432	0.128	0.258	0.33
630	0.032	0.039	0.032	0.034	0.036	0.042	0.04	0.031	0.036	0.039		0.025	0.041	0.029	0.023	0.028	0.037	0.037	0.036	0.04	0.044	0.044	0.043	0.012	0.018	0.028	0.041	0.042	0.039	0.044	0.046	0.046	0.048	0.044		0.129	0.167	0.204	0.246	0.285	0.316	0.349	0.363	0.389	0.408	0.422	0.126	0.251	0.322
631	0.029	0.038	0.029	0.032	0.032	0.039	0.038	0.029	0.032	0.037		0.023	0.04	0.028	0.022	0.027	0.037	0.036	0.035	0.04	0.043	0.043	0.043	0.012	0.017	0.027	0.04	0.042	0.039	0.043	0.046	0.045	0.047	0.043		0.131	0.166	0.202	0.243	0.28	0.31	0.342	0.355	0.381	0.399	0.412	0.124	0.246	0.313
632	0.027	0.034	0.028	0.03	0.026	0.034	0.033	0.023	0.027	0.03		0.022	0.038	0.028	0.022	0.028	0.038	0.037	0.036	0.042	0.043	0.045	0.045	0.011	0.017	0.027	0.039	0.041	0.038	0.042	0.045	0.044	0.046	0.042		0.131	0.165	0.2	0.24	0.275	0.304	0.335	0.347	0.371	0.39	0.401	0.124	0.242	0.306
633	0.027	0.03	0.028	0.028	0.022	0.026	0.027	0.016	0.02	0.023		0.022	0.038	0.03	0.022	0.029	0.04	0.038	0.036	0.044	0.044	0.048	0.048	0.011	0.016	0.026	0.039	0.04	0.037	0.041	0.045	0.043	0.046	0.041		0.131	0.161	0.196	0.235	0.268	0.296	0.327	0.338	0.361	0.38	0.39	0.124	0.238	0.3
634	0.027	0.028	0.027	0.029	0.018	0.021	0.023	0.011	0.018	0.018		0.024	0.037	0.03	0.021	0.029	0.038	0.036	0.034	0.044	0.044	0.049	0.048	0.01	0.016	0.026	0.038	0.04	0.037	0.041	0.044	0.042	0.046	0.04		0.129	0.158	0.191	0.23	0.261	0.289	0.317	0.329	0.351	0.369	0.379	0.124	0.233	0.293
635	0.026	0.028	0.026	0.028	0.017	0.021	0.021	0.01	0.019	0.019		0.025	0.036	0.029	0.02	0.028	0.036	0.033	0.031	0.042	0.042	0.048	0.048	0.01	0.016	0.025	0.037	0.039	0.036	0.04	0.044	0.041	0.045	0.039		0.127	0.154	0.186	0.223	0.253	0.28	0.307	0.318	0.34	0.357	0.367	0.123	0.227	0.286
636	0.024	0.029	0.024	0.028	0.019	0.025	0.023	0.013	0.022	0.024		0.026	0.036	0.03	0.02	0.028	0.035	0.032	0.03	0.041	0.041	0.048	0.047	0.009	0.016	0.025	0.037	0.038	0.035	0.04	0.043	0.04	0.044	0.039		0.125	0.149	0.182	0.216	0.245	0.271	0.296	0.307	0.329	0.345	0.355	0.122	0.222	0.279
637	0.024	0.03	0.024	0.03	0.025	0.032	0.03	0.021	0.028	0.032		0.027	0.037	0.031	0.021	0.03	0.037	0.034	0.031	0.042	0.042	0.05	0.049	0.009	0.016	0.024	0.037	0.037	0.034	0.039	0.042	0.04	0.043	0.038		0.123	0.146	0.177	0.21	0.237	0.263	0.287	0.297	0.319	0.335	0.345	0.12	0.216	0.271
638	0.025	0.035	0.025	0.034	0.029	0.038	0.035	0.026	0.034	0.039		0.028	0.04	0.031	0.024	0.033	0.04	0.038	0.034	0.043	0.044	0.051	0.051	0.009	0.015	0.023	0.035	0.036	0.032	0.037	0.04	0.039	0.042	0.036		0.12	0.142	0.173	0.204	0.229	0.255	0.278	0.287	0.31	0.325	0.334	0.118	0.21	0.263
639	0.025	0.041	0.025	0.035	0.032	0.042	0.038	0.03	0.036	0.041		0.028	0.043	0.031	0.026	0.036	0.041	0.041	0.037	0.045	0.045	0.051	0.052	0.008	0.013	0.021	0.034	0.034	0.03	0.036	0.038	0.037	0.041	0.034		0.116	0.138	0.168	0.198	0.221	0.246	0.268	0.277	0.299	0.314	0.323	0.115	0.204	0.255
640	0.025	0.043	0.025	0.035	0.034	0.044	0.039	0.029	0.035	0.042		0.027	0.045	0.03	0.028	0.038	0.043	0.043	0.037	0.045	0.046	0.05	0.052	0.008	0.013	0.02	0.033	0.032	0.029	0.035	0.037	0.036	0.04	0.033		0.111	0.134	0.162	0.193	0.213	0.238	0.259	0.267	0.288	0.305	0.313	0.111	0.197	0.247
641	0.025	0.043	0.025	0.035	0.033	0.044	0.039	0.027	0.033	0.039		0.026	0.044	0.03	0.029	0.038	0.043	0.042	0.036	0.044	0.045	0.047	0.049	0.008	0.013	0.02	0.032	0.032	0.028	0.034	0.036	0.036	0.039	0.032		0.107	0.13	0.156	0.187	0.207	0.231	0.252	0.258	0.278	0.295	0.303	0.107	0.191	0.238
642	0.026	0.042	0.026	0.034	0.032	0.043	0.037	0.026	0.03	0.034		0.025	0.042	0.029	0.028	0.035	0.041	0.04	0.034	0.041	0.043	0.043	0.045	0.008	0.012	0.019	0.032	0.031	0.027	0.033	0.035	0.035	0.038	0.031		0.105	0.126	0.151	0.182	0.201	0.225	0.246	0.25	0.269	0.286	0.294	0.103	0.184	0.23
643	0.028	0.042	0.028	0.032	0.029	0.038	0.033	0.023	0.026	0.029		0.023	0.041	0.029	0.027	0.033	0.039	0.036	0.031	0.037	0.04	0.04	0.042	0.008	0.012	0.018	0.031	0.03	0.026	0.032	0.034	0.034	0.037	0.03		0.103	0.122	0.147	0.176	0.195	0.218	0.239	0.242	0.261	0.277	0.285	0.101	0.179	0.223
644	0.027	0.04	0.027	0.031	0.027	0.034	0.029	0.021	0.024	0.027		0.022	0.04	0.029	0.025	0.03	0.037	0.033	0.03	0.035	0.039	0.038	0.04	0.008	0.011	0.018	0.031	0.029	0.025	0.031	0.033	0.033	0.036	0.029		0.1	0.118	0.143	0.172	0.19	0.212	0.233	0.236	0.254	0.27	0.278	0.1	0.175	0.217
645	0.026	0.037	0.026	0.029	0.029	0.033	0.028	0.02	0.026	0.028		0.021	0.04	0.03	0.023	0.027	0.036	0.03	0.03	0.033	0.038	0.037	0.038	0.008	0.011	0.018	0.03	0.028	0.024	0.03	0.032	0.032	0.035	0.029		0.1	0.117	0.14	0.168	0.187	0.208	0.229	0.231	0.248	0.264	0.272	0.099	0.171	0.211
646	0.023	0.035	0.024	0.027	0.033	0.037	0.031	0.024	0.032	0.032		0.022	0.039	0.029	0.021	0.025	0.035	0.028	0.03	0.032	0.037	0.036	0.036	0.008	0.011	0.018	0.03	0.028	0.024	0.03	0.031	0.031	0.035	0.029		0.1	0.117	0.139	0.164	0.184	0.204	0.224	0.226	0.242	0.258	0.265	0.098	0.168	0.206
647	0.021	0.036	0.021	0.026	0.036	0.042	0.036	0.029	0.038	0.039		0.022	0.039	0.028	0.02	0.023	0.034	0.026	0.03	0.031	0.036	0.035	0.033	0.009	0.012	0.019	0.03	0.029	0.024	0.03	0.031	0.031	0.035	0.029		0.1	0.116	0.137	0.161	0.181	0.2	0.22	0.22	0.236	0.251	0.259	0.097	0.164	0.201
648	0.019	0.037	0.02	0.028	0.037	0.046	0.04	0.033	0.044	0.044		0.022	0.038	0.028	0.019	0.021	0.032	0.025	0.028	0.03	0.034	0.035	0.03	0.009	0.013	0.019	0.03	0.029	0.024	0.029	0.032	0.03	0.035	0.029		0.098	0.113	0.134	0.156	0.177	0.195	0.215	0.214	0.23	0.244	0.252	0.096	0.16	0.196
649	0.021	0.037	0.022	0.031	0.036	0.048	0.042	0.036	0.045	0.044		0.022	0.038	0.028	0.019	0.02	0.031	0.025	0.027	0.029	0.033	0.036	0.029	0.009	0.013	0.019	0.03	0.029	0.024	0.029	0.031	0.029	0.034	0.029		0.097	0.111	0.131	0.153	0.174	0.19	0.211	0.21	0.224	0.238	0.245	0.095	0.157	0.192
650	0.024	0.037	0.024	0.035	0.033	0.047	0.04	0.034	0.044	0.041		0.023	0.038	0.027	0.017	0.019	0.029	0.025	0.027	0.028	0.032	0.037	0.027	0.01	0.013	0.019	0.03	0.029	0.024	0.029	0.03	0.029	0.033	0.029		0.097	0.109	0.129	0.149	0.171	0.186	0.206	0.205	0.219	0.231	0.239	0.094	0.155	0.188
651	0.026	0.036	0.026	0.036	0.033	0.047	0.04	0.032	0.039	0.036		0.024	0.04	0.026	0.016	0.019	0.028	0.027	0.027	0.029	0.032	0.037	0.027	0.01	0.013	0.019	0.029	0.028	0.023	0.028	0.029	0.028	0.033	0.028		0.098	0.11	0.128	0.147	0.168	0.183	0.202	0.201	0.214	0.227	0.234	0.094	0.152	0.185
652	0.028	0.034	0.029	0.037	0.031	0.043	0.038	0.027	0.033	0.032		0.024	0.041	0.025	0.015	0.021	0.027	0.027	0.026	0.028	0.032	0.036	0.026	0.01	0.012	0.018	0.028	0.027	0.022	0.027	0.028	0.027	0.032	0.027		0.1	0.11	0.127	0.145	0.166	0.18	0.199	0.198	0.21	0.224	0.231	0.093	0.149	0.181
653	0.032	0.035	0.032	0.038	0.025	0.037	0.034	0.022	0.027	0.026		0.024	0.041	0.025	0.015	0.021	0.028	0.027	0.026	0.027	0.031	0.035	0.025	0.01	0.011	0.017	0.027	0.026	0.021	0.025	0.027	0.025	0.03	0.025		0.101	0.111	0.126	0.144	0.163	0.178	0.196	0.196	0.206	0.222	0.227	0.09	0.143	0.176
654	0.034	0.038	0.035	0.037	0.02	0.03	0.028	0.017	0.022	0.019		0.023	0.04	0.026	0.014	0.021	0.028	0.026	0.025	0.025	0.029	0.033	0.025	0.01	0.011	0.016	0.026	0.025	0.021	0.025	0.027	0.025	0.029	0.024		0.101	0.111	0.125	0.143	0.16	0.176	0.193	0.191	0.202	0.218	0.222	0.085	0.136	0.169
655	0.034	0.04	0.034	0.036	0.017	0.027	0.024	0.014	0.018	0.016		0.023	0.039	0.028	0.014	0.022	0.027	0.025	0.024	0.024	0.029	0.03	0.026	0.01	0.01	0.016	0.025	0.024	0.02	0.024	0.026	0.024	0.028	0.023		0.099	0.11	0.124	0.141	0.157	0.173	0.189	0.187	0.198	0.214	0.216	0.083	0.13	0.163
656	0.032	0.037	0.033	0.034	0.02	0.028	0.024	0.014	0.019	0.018		0.022	0.039	0.03	0.013	0.022	0.028	0.025	0.024	0.024	0.03	0.028	0.027	0.01	0.01	0.015	0.025	0.024	0.019	0.023	0.026	0.023	0.027	0.022		0.097	0.108	0.12	0.137	0.152	0.169	0.185	0.182	0.192	0.209	0.21	0.082	0.127	0.159
657	0.032	0.033	0.032	0.034	0.025	0.03	0.028	0.015	0.021	0.019		0.022	0.038	0.03	0.014	0.022	0.03	0.025	0.026	0.025	0.031	0.029	0.03	0.01	0.01	0.014	0.024	0.023	0.019	0.023	0.025	0.023	0.027	0.022		0.093	0.103	0.115	0.131	0.145	0.163	0.179	0.175	0.185	0.202	0.202	0.08	0.124	0.155
658	0.032	0.032	0.032	0.032	0.028	0.033	0.031	0.018	0.024	0.022		0.022	0.036	0.03	0.016	0.024	0.033	0.027	0.027	0.027	0.032	0.03	0.032	0.01	0.01	0.014	0.024	0.022	0.019	0.023	0.025	0.022	0.026	0.022		0.089	0.096	0.109	0.125	0.138	0.156	0.172	0.167	0.177	0.193	0.194	0.078	0.12	0.15
659	0.03	0.032	0.03	0.03	0.029	0.034	0.033	0.019	0.026	0.025		0.021	0.035	0.03	0.018	0.025	0.035	0.028	0.027	0.027	0.033	0.031	0.032	0.01	0.01	0.014	0.024	0.022	0.019	0.023	0.025	0.022	0.026	0.021		0.084	0.089	0.103	0.118	0.131	0.15	0.164	0.16	0.169	0.185	0.186	0.077	0.116	0.147
660	0.027	0.031	0.028	0.027	0.031	0.036	0.034	0.019	0.029	0.026		0.019	0.033	0.03	0.019	0.024	0.034	0.026	0.025	0.026	0.031	0.031	0.031	0.01	0.011	0.015	0.025	0.023	0.019	0.023	0.026	0.022	0.026	0.022		0.079	0.085	0.1	0.113	0.126	0.145	0.158	0.156	0.163	0.179	0.18	0.077	0.115	0.145
661	0.025	0.027	0.025	0.024	0.032	0.037	0.034	0.02	0.029	0.025		0.018	0.032	0.03	0.02	0.024	0.033	0.026	0.023	0.025	0.03	0.031	0.029	0.011	0.012	0.015	0.025	0.023	0.02	0.024	0.026	0.023	0.026	0.022		0.077	0.082	0.097	0.109	0.123	0.142	0.155	0.153	0.16	0.175	0.175	0.078	0.114	0.143
662	0.022	0.022	0.022	0.022	0.034	0.039	0.034	0.022	0.029	0.025		0.018	0.032	0.028	0.02	0.023	0.032	0.025	0.023	0.024	0.028	0.031	0.027	0.011	0.012	0.015	0.025	0.023	0.019	0.023	0.025	0.023	0.025	0.022		0.076	0.08	0.097	0.108	0.122	0.141	0.153	0.151	0.158	0.171	0.172	0.078	0.113	0.14
663	0.02	0.02	0.021	0.019	0.038	0.041	0.037	0.025	0.03	0.029		0.018	0.033	0.026	0.021	0.023	0.033	0.026	0.023	0.024	0.027	0.031	0.026	0.011	0.011	0.014	0.025	0.023	0.018	0.023	0.024	0.022	0.025	0.021		0.075	0.08	0.096	0.107	0.122	0.139	0.151	0.149	0.156	0.168	0.169	0.077	0.111	0.136
664	0.02	0.019	0.02	0.017	0.04	0.042	0.039	0.027	0.033	0.033		0.017	0.033	0.025	0.021	0.023	0.034	0.026	0.023	0.024	0.026	0.031	0.026	0.011	0.01	0.013	0.024	0.022	0.017	0.021	0.022	0.022	0.024	0.02		0.073	0.079	0.096	0.107	0.122	0.137	0.148	0.148	0.155	0.165	0.166	0.074	0.108	0.131
665	0.019	0.021	0.019	0.016	0.039	0.04	0.037	0.026	0.033	0.033		0.016	0.033	0.025	0.021	0.022	0.033	0.024	0.022	0.024	0.025	0.029	0.025	0.011	0.009	0.013	0.023	0.021	0.016	0.02	0.021	0.021	0.023	0.018		0.073	0.078	0.096	0.106	0.122	0.135	0.146	0.147	0.153	0.162	0.163	0.071	0.103	0.126
666	0.02	0.023	0.02	0.017	0.036	0.037	0.036	0.024	0.033	0.032		0.017	0.033	0.026	0.02	0.02	0.033	0.023	0.021	0.024	0.024	0.027	0.023	0.01	0.008	0.012	0.022	0.02	0.014	0.019	0.019	0.02	0.022	0.017		0.073	0.079	0.096	0.106	0.122	0.134	0.145	0.147	0.153	0.161	0.161	0.068	0.099	0.121
667	0.022	0.023	0.022	0.02	0.035	0.038	0.037	0.024	0.032	0.032		0.019	0.034	0.027	0.02	0.019	0.033	0.024	0.02	0.024	0.024	0.026	0.022	0.01	0.008	0.011	0.021	0.018	0.013	0.017	0.018	0.019	0.02	0.015		0.075	0.08	0.097	0.107	0.122	0.133	0.144	0.147	0.152	0.159	0.161	0.066	0.097	0.119
668	0.027	0.022	0.027	0.026	0.038	0.04	0.04	0.025	0.034	0.034		0.022	0.034	0.027	0.019	0.018	0.033	0.024	0.019	0.025	0.024	0.027	0.022	0.01	0.007	0.01	0.02	0.017	0.013	0.017	0.018	0.018	0.02	0.014		0.076	0.08	0.096	0.108	0.121	0.132	0.143	0.146	0.15	0.158	0.159	0.065	0.095	0.117
669	0.032	0.023	0.033	0.033	0.037	0.039	0.04	0.023	0.032	0.034		0.024	0.035	0.028	0.019	0.019	0.033	0.025	0.019	0.026	0.024	0.03	0.022	0.01	0.007	0.01	0.019	0.016	0.012	0.016	0.017	0.018	0.02	0.014		0.075	0.08	0.094	0.107	0.118	0.129	0.141	0.143	0.148	0.155	0.156	0.063	0.092	0.114
670	0.034	0.022	0.035	0.036	0.037	0.037	0.04	0.022	0.031	0.034		0.026	0.035	0.029	0.019	0.02	0.034	0.026	0.019	0.026	0.025	0.034	0.023	0.009	0.006	0.009	0.018	0.014	0.011	0.015	0.016	0.017	0.019	0.013		0.074	0.078	0.091	0.105	0.113	0.125	0.137	0.138	0.143	0.151	0.152	0.062	0.09	0.11
671	0.033	0.02	0.033	0.036	0.034	0.036	0.038	0.023	0.031	0.034		0.025	0.034	0.03	0.02	0.021	0.034	0.026	0.019	0.027	0.025	0.037	0.023	0.008	0.006	0.008	0.017	0.013	0.01	0.014	0.016	0.016	0.019	0.012		0.071	0.075	0.089	0.103	0.108	0.121	0.133	0.133	0.138	0.147	0.146	0.061	0.088	0.107
672	0.032	0.018	0.032	0.034	0.034	0.037	0.036	0.025	0.031	0.034		0.023	0.034	0.03	0.02	0.022	0.034	0.027	0.02	0.026	0.026	0.039	0.025	0.007	0.006	0.008	0.016	0.012	0.01	0.013	0.015	0.016	0.018	0.011		0.068	0.07	0.083	0.097	0.101	0.114	0.127	0.126	0.131	0.141	0.139	0.059	0.086	0.104
673	0.03	0.021	0.031	0.035	0.032	0.036	0.033	0.027	0.028	0.032		0.021	0.034	0.03	0.023	0.024	0.034	0.03	0.021	0.027	0.027	0.04	0.027	0.008	0.006	0.008	0.015	0.012	0.01	0.013	0.014	0.016	0.019	0.011		0.063	0.065	0.078	0.091	0.093	0.107	0.12	0.118	0.123	0.134	0.131	0.057	0.083	0.099
674	0.028	0.022	0.028	0.032	0.03	0.035	0.029	0.028	0.025	0.032		0.022	0.035	0.029	0.024	0.025	0.034	0.031	0.023	0.027	0.027	0.04	0.028	0.008	0.006	0.008	0.015	0.013	0.01	0.013	0.014	0.016	0.019	0.011		0.06	0.06	0.073	0.084	0.087	0.1	0.113	0.11	0.117	0.127	0.124	0.054	0.08	0.095
675	0.026	0.023	0.026	0.027	0.028	0.033	0.026	0.029	0.024	0.033		0.022	0.036	0.028	0.024	0.027	0.035	0.032	0.024	0.027	0.028	0.039	0.029	0.008	0.007	0.009	0.015	0.013	0.01	0.013	0.014	0.017	0.02	0.012		0.057	0.057	0.068	0.08	0.083	0.096	0.109	0.104	0.111	0.121	0.118	0.052	0.078	0.091
676	0.023	0.024	0.023	0.022	0.027	0.033	0.024	0.028	0.024	0.033		0.022	0.036	0.028	0.025	0.028	0.034	0.032	0.025	0.028	0.029	0.038	0.031	0.009	0.007	0.009	0.015	0.013	0.009	0.013	0.014	0.016	0.019	0.012		0.055	0.054	0.066	0.077	0.08	0.094	0.106	0.099	0.108	0.117	0.113	0.05	0.075	0.087
677	0.022	0.029	0.022	0.021	0.026	0.032	0.023	0.027	0.026	0.032		0.024	0.038	0.031	0.026	0.031	0.034	0.033	0.027	0.031	0.033	0.038	0.032	0.009	0.007	0.009	0.015	0.014	0.009	0.013	0.013	0.015	0.018	0.011		0.053	0.053	0.064	0.075	0.079	0.092	0.103	0.095	0.104	0.114	0.108	0.05	0.074	0.085
678	0.024	0.035	0.024	0.023	0.026	0.033	0.026	0.027	0.028	0.033		0.026	0.039	0.033	0.027	0.032	0.034	0.033	0.029	0.033	0.035	0.035	0.031	0.008	0.007	0.008	0.015	0.014	0.008	0.012	0.013	0.014	0.017	0.01		0.054	0.054	0.064	0.075	0.08	0.092	0.103	0.093	0.102	0.112	0.105	0.05	0.073	0.084
679	0.025	0.039	0.025	0.024	0.026	0.034	0.03	0.027	0.029	0.036		0.027	0.039	0.034	0.026	0.032	0.032	0.032	0.028	0.032	0.035	0.032	0.029	0.008	0.008	0.008	0.015	0.014	0.008	0.013	0.013	0.014	0.017	0.01		0.054	0.054	0.063	0.074	0.08	0.091	0.101	0.091	0.101	0.11	0.103	0.052	0.073	0.085
680	0.026	0.037	0.026	0.025	0.027	0.034	0.032	0.024	0.029	0.036		0.027	0.039	0.036	0.025	0.031	0.031	0.03	0.026	0.031	0.033	0.029	0.026	0.008	0.007	0.009	0.015	0.014	0.008	0.013	0.012	0.013	0.016	0.01		0.052	0.054	0.062	0.073	0.08	0.09	0.1	0.089	0.1	0.108	0.1	0.054	0.074	0.085
681	0.026	0.032	0.026	0.025	0.026	0.033	0.032	0.02	0.027	0.035		0.026	0.039	0.037	0.024	0.03	0.03	0.029	0.025	0.03	0.032	0.028	0.025	0.008	0.006	0.008	0.015	0.014	0.008	0.013	0.012	0.012	0.015	0.01		0.051	0.053	0.06	0.071	0.079	0.088	0.098	0.087	0.097	0.105	0.097	0.053	0.072	0.084
682	0.026	0.029	0.026	0.027	0.026	0.035	0.034	0.021	0.031	0.036		0.026	0.039	0.037	0.024	0.028	0.03	0.028	0.023	0.03	0.031	0.028	0.022	0.008	0.006	0.007	0.015	0.013	0.008	0.013	0.012	0.011	0.013	0.009		0.051	0.052	0.059	0.07	0.079	0.088	0.095	0.086	0.096	0.102	0.096	0.052	0.069	0.081
683	0.025	0.027	0.025	0.028	0.029	0.037	0.035	0.024	0.034	0.039		0.024	0.037	0.036	0.023	0.027	0.03	0.026	0.021	0.029	0.03	0.027	0.021	0.008	0.005	0.007	0.014	0.012	0.007	0.012	0.011	0.01	0.013	0.008		0.051	0.051	0.058	0.07	0.079	0.087	0.093	0.085	0.094	0.1	0.095	0.049	0.066	0.077
684	0.024	0.028	0.025	0.028	0.031	0.039	0.035	0.026	0.036	0.04		0.022	0.036	0.035	0.022	0.027	0.03	0.025	0.02	0.028	0.029	0.027	0.021	0.007	0.004	0.006	0.014	0.012	0.006	0.011	0.01	0.01	0.012	0.008		0.051	0.05	0.057	0.07	0.078	0.086	0.091	0.084	0.092	0.097	0.094	0.045	0.062	0.073
685	0.025	0.03	0.026	0.028	0.032	0.039	0.033	0.025	0.034	0.038		0.021	0.036	0.033	0.021	0.027	0.03	0.026	0.021	0.028	0.029	0.027	0.022	0.007	0.004	0.006	0.014	0.012	0.006	0.011	0.01	0.01	0.012	0.008		0.049	0.049	0.055	0.069	0.076	0.084	0.089	0.081	0.089	0.094	0.092	0.042	0.06	0.071
686	0.025	0.03	0.025	0.027	0.032	0.039	0.03	0.023	0.033	0.038		0.023	0.038	0.03	0.02	0.028	0.03	0.028	0.021	0.029	0.029	0.027	0.024	0.007	0.004	0.006	0.015	0.012	0.007	0.011	0.01	0.01	0.012	0.008		0.048	0.049	0.054	0.068	0.074	0.082	0.087	0.08	0.086	0.091	0.089	0.041	0.057	0.068
687	0.026	0.028	0.026	0.024	0.03	0.036	0.027	0.02	0.03	0.036		0.024	0.039	0.026	0.018	0.028	0.03	0.029	0.021	0.029	0.029	0.027	0.026	0.008	0.005	0.007	0.016	0.013	0.007	0.011	0.011	0.011	0.013	0.009		0.047	0.047	0.054	0.068	0.072	0.079	0.085	0.078	0.081	0.088	0.085	0.04	0.055	0.066
688	0.026	0.028	0.027	0.022	0.029	0.034	0.026	0.018	0.027	0.033		0.026	0.04	0.023	0.018	0.027	0.03	0.029	0.022	0.03	0.029	0.028	0.027	0.008	0.005	0.007	0.016	0.013	0.007	0.011	0.011	0.011	0.013	0.009		0.045	0.044	0.051	0.065	0.068	0.074	0.081	0.076	0.077	0.084	0.08	0.038	0.052	0.063
689	0.027	0.032	0.028	0.02	0.03	0.033	0.027	0.017	0.026	0.031		0.028	0.04	0.023	0.019	0.028	0.031	0.03	0.024	0.031	0.031	0.03	0.028	0.008	0.005	0.007	0.016	0.013	0.007	0.011	0.012	0.012	0.014	0.01		0.043	0.042	0.049	0.062	0.065	0.07	0.078	0.074	0.073	0.08	0.076	0.036	0.05	0.06
690	0.028	0.039	0.028	0.02	0.032	0.034	0.029	0.019	0.026	0.033		0.03	0.04	0.024	0.021	0.03	0.032	0.031	0.025	0.032	0.032	0.029	0.028	0.008	0.005	0.007	0.015	0.012	0.006	0.01	0.012	0.012	0.013	0.009		0.042	0.04	0.047	0.06	0.063	0.068	0.075	0.072	0.07	0.076	0.073	0.037	0.05	0.059
691	0.028	0.039	0.029	0.018	0.029	0.031	0.03	0.018	0.022	0.03		0.03	0.039	0.027	0.022	0.03	0.034	0.032	0.025	0.032	0.031	0.03	0.027	0.007	0.005	0.007	0.014	0.012	0.006	0.009	0.011	0.011	0.013	0.009		0.039	0.039	0.046	0.057	0.061	0.065	0.073	0.068	0.066	0.073	0.07	0.039	0.052	0.06
692	0.028	0.033	0.028	0.016	0.025	0.028	0.028	0.016	0.016	0.026		0.028	0.038	0.029	0.024	0.03	0.037	0.033	0.024	0.031	0.028	0.031	0.028	0.007	0.005	0.007	0.014	0.012	0.006	0.009	0.011	0.011	0.012	0.009		0.037	0.038	0.044	0.056	0.059	0.064	0.07	0.064	0.063	0.07	0.066	0.04	0.054	0.059
693	0.028	0.027	0.028	0.017	0.021	0.025	0.024	0.014	0.011	0.023		0.026	0.037	0.029	0.026	0.029	0.039	0.034	0.025	0.03	0.027	0.035	0.028	0.007	0.005	0.007	0.013	0.011	0.006	0.009	0.011	0.011	0.012	0.009		0.036	0.038	0.044	0.055	0.058	0.063	0.069	0.063	0.06	0.07	0.064	0.039	0.052	0.055
694	0.028	0.025	0.028	0.019	0.02	0.025	0.023	0.016	0.011	0.024		0.026	0.038	0.031	0.028	0.028	0.041	0.033	0.025	0.029	0.026	0.038	0.027	0.007	0.005	0.007	0.013	0.011	0.007	0.009	0.01	0.01	0.012	0.009		0.036	0.038	0.045	0.055	0.058	0.063	0.069	0.062	0.06	0.07	0.063	0.037	0.05	0.052
695	0.026	0.024	0.026	0.02	0.021	0.027	0.024	0.02	0.013	0.027		0.025	0.039	0.032	0.028	0.028	0.042	0.032	0.024	0.028	0.025	0.042	0.027	0.007	0.005	0.007	0.012	0.01	0.007	0.009	0.01	0.01	0.012	0.008		0.034	0.037	0.044	0.054	0.056	0.062	0.069	0.06	0.059	0.07	0.062	0.035	0.048	0.049
696	0.025	0.024	0.025	0.022	0.021	0.028	0.026	0.021	0.016	0.03		0.024	0.041	0.034	0.028	0.028	0.043	0.031	0.025	0.028	0.026	0.044	0.029	0.007	0.005	0.006	0.012	0.01	0.006	0.008	0.01	0.009	0.012	0.008		0.033	0.037	0.044	0.052	0.055	0.06	0.068	0.058	0.059	0.07	0.061	0.032	0.045	0.047
697	0.026	0.025	0.026	0.025	0.02	0.029	0.026	0.021	0.018	0.031		0.025	0.044	0.034	0.03	0.029	0.044	0.033	0.027	0.029	0.028	0.045	0.032	0.008	0.004	0.006	0.013	0.009	0.006	0.008	0.01	0.008	0.012	0.008		0.032	0.036	0.043	0.051	0.054	0.059	0.066	0.057	0.059	0.069	0.061	0.03	0.042	0.044
698	0.026	0.027	0.027	0.03	0.017	0.03	0.025	0.02	0.019	0.032		0.025	0.046	0.035	0.03	0.03	0.046	0.035	0.029	0.031	0.031	0.045	0.034	0.009	0.004	0.006	0.013	0.009	0.006	0.009	0.01	0.008	0.013	0.008		0.033	0.036	0.043	0.051	0.055	0.06	0.066	0.057	0.059	0.069	0.061	0.028	0.039	0.043
699	0.027	0.028	0.028	0.033	0.018	0.033	0.026	0.021	0.022	0.033		0.025	0.046	0.035	0.03	0.03	0.045	0.036	0.03	0.032	0.033	0.042	0.035	0.01	0.005	0.006	0.013	0.009	0.006	0.01	0.011	0.009	0.013	0.008		0.034	0.037	0.044	0.052	0.056	0.06	0.066	0.058	0.061	0.068	0.062	0.027	0.037	0.042
700	0.026	0.029	0.027	0.033	0.025	0.04	0.032	0.026	0.028	0.037		0.024	0.044	0.035	0.028	0.03	0.042	0.034	0.029	0.03	0.033	0.038	0.033	0.011	0.005	0.006	0.013	0.009	0.007	0.01	0.011	0.008	0.013	0.008		0.035	0.036	0.044	0.051	0.055	0.06	0.066	0.058	0.062	0.067	0.061	0.026	0.035	0.04
701	0.025	0.031	0.025	0.033	0.034	0.048	0.039	0.032	0.036	0.042		0.023	0.043	0.035	0.025	0.029	0.038	0.032	0.027	0.028	0.032	0.032	0.03	0.011	0.005	0.006	0.012	0.009	0.006	0.01	0.011	0.008	0.013	0.007		0.035	0.036	0.043	0.05	0.054	0.059	0.066	0.058	0.06	0.066	0.059	0.025	0.032	0.039
702	0.023	0.033	0.023	0.034	0.041	0.055	0.042	0.036	0.041	0.046		0.022	0.042	0.035	0.023	0.028	0.034	0.031	0.026	0.027	0.03	0.026	0.027	0.011	0.005	0.005	0.012	0.008	0.006	0.009	0.011	0.008	0.014	0.007		0.036	0.036	0.043	0.05	0.054	0.059	0.065	0.058	0.058	0.064	0.058	0.025	0.032	0.038
703	0.023	0.032	0.024	0.035	0.042	0.056	0.042	0.034	0.041	0.044		0.021	0.04	0.035	0.021	0.025	0.032	0.031	0.023	0.025	0.027	0.023	0.025	0.011	0.004	0.005	0.012	0.008	0.005	0.009	0.01	0.008	0.013	0.006		0.037	0.036	0.043	0.049	0.053	0.058	0.064	0.058	0.057	0.062	0.056	0.025	0.031	0.036
704	0.023	0.032	0.023	0.034	0.043	0.056	0.041	0.032	0.039	0.042		0.019	0.037	0.033	0.019	0.023	0.029	0.028	0.021	0.022	0.023	0.022	0.023	0.011	0.004	0.004	0.011	0.008	0.004	0.008	0.009	0.007	0.013	0.005		0.036	0.035	0.042	0.047	0.052	0.058	0.061	0.057	0.055	0.06	0.054	0.024	0.03	0.033
705	0.023	0.03	0.023	0.032	0.044	0.054	0.037	0.031	0.036	0.037		0.019	0.036	0.03	0.016	0.019	0.026	0.024	0.018	0.019	0.019	0.021	0.02	0.01	0.004	0.005	0.012	0.009	0.004	0.008	0.009	0.007	0.013	0.005		0.035	0.034	0.041	0.045	0.05	0.056	0.058	0.055	0.053	0.057	0.052	0.023	0.028	0.03
706	0.022	0.029	0.022	0.027	0.044	0.052	0.034	0.029	0.034	0.031		0.02	0.037	0.029	0.013	0.017	0.023	0.02	0.014	0.017	0.016	0.021	0.017	0.01	0.005	0.006	0.013	0.01	0.005	0.008	0.009	0.008	0.014	0.006		0.033	0.033	0.04	0.043	0.048	0.054	0.055	0.052	0.05	0.055	0.051	0.022	0.027	0.029
707	0.02	0.028	0.021	0.022	0.04	0.047	0.032	0.025	0.029	0.026		0.021	0.039	0.027	0.01	0.016	0.021	0.017	0.012	0.016	0.013	0.021	0.015	0.01	0.006	0.007	0.014	0.011	0.006	0.009	0.01	0.009	0.014	0.007		0.031	0.031	0.038	0.042	0.045	0.051	0.053	0.049	0.048	0.051	0.048	0.022	0.026	0.028
708	0.019	0.027	0.019	0.019	0.033	0.04	0.028	0.019	0.025	0.021		0.022	0.042	0.026	0.009	0.015	0.02	0.016	0.011	0.017	0.013	0.023	0.015	0.01	0.008	0.008	0.016	0.013	0.007	0.01	0.011	0.01	0.015	0.008		0.027	0.028	0.035	0.04	0.042	0.05	0.05	0.045	0.045	0.048	0.044	0.023	0.024	0.028
709	0.018	0.026	0.018	0.018	0.025	0.032	0.024	0.011	0.017	0.014		0.025	0.045	0.024	0.01	0.016	0.021	0.016	0.012	0.019	0.016	0.025	0.018	0.01	0.008	0.009	0.017	0.014	0.008	0.011	0.012	0.011	0.015	0.009		0.024	0.025	0.032	0.037	0.038	0.047	0.047	0.04	0.042	0.044	0.039	0.025	0.024	0.028
710	0.017	0.025	0.017	0.018	0.017	0.024	0.02	0.006	0.012	0.008		0.026	0.048	0.025	0.013	0.018	0.024	0.018	0.015	0.023	0.02	0.029	0.021	0.011	0.009	0.011	0.018	0.015	0.009	0.012	0.013	0.013	0.016	0.01		0.021	0.022	0.031	0.034	0.035	0.043	0.043	0.036	0.039	0.041	0.035	0.027	0.026	0.03
711	0.013	0.02	0.013	0.015	0.016	0.022	0.019	0.005	0.012	0.006		0.027	0.049	0.027	0.017	0.022	0.027	0.023	0.019	0.026	0.024	0.031	0.026	0.011	0.009	0.012	0.018	0.015	0.01	0.013	0.014	0.014	0.016	0.011		0.02	0.021	0.029	0.032	0.034	0.041	0.042	0.033	0.037	0.038	0.032	0.028	0.026	0.031
712	0.009	0.016	0.009	0.01	0.019	0.022	0.018	0.008	0.016	0.009		0.026	0.051	0.027	0.02	0.026	0.028	0.025	0.021	0.028	0.027	0.031	0.028	0.011	0.009	0.012	0.018	0.015	0.01	0.013	0.014	0.014	0.016	0.011		0.021	0.021	0.03	0.032	0.035	0.04	0.041	0.032	0.037	0.037	0.03	0.028	0.025	0.031
713	0.006	0.015	0.006	0.007	0.022	0.023	0.017	0.008	0.018	0.011		0.027	0.051	0.028	0.021	0.027	0.029	0.025	0.021	0.027	0.028	0.027	0.027	0.01	0.009	0.011	0.017	0.015	0.01	0.013	0.014	0.014	0.015	0.011		0.022	0.022	0.031	0.033	0.036	0.041	0.042	0.031	0.037	0.035	0.029	0.027	0.023	0.03
714	0.005	0.018	0.005	0.005	0.024	0.024	0.016	0.007	0.018	0.013		0.026	0.048	0.029	0.022	0.026	0.029	0.026	0.021	0.025	0.028	0.023	0.026	0.01	0.009	0.011	0.016	0.014	0.01	0.012	0.014	0.014	0.015	0.011		0.022	0.02	0.03	0.033	0.035	0.039	0.042	0.028	0.036	0.033	0.026	0.025	0.021	0.027
715	0.009	0.024	0.009	0.009	0.026	0.025	0.017	0.009	0.02	0.016		0.026	0.044	0.031	0.024	0.025	0.032	0.027	0.021	0.025	0.028	0.022	0.026	0.009	0.008	0.01	0.015	0.013	0.009	0.011	0.014	0.013	0.014	0.01		0.022	0.019	0.029	0.033	0.033	0.038	0.041	0.027	0.035	0.031	0.024	0.022	0.019	0.024
716	0.015	0.032	0.016	0.014	0.03	0.027	0.021	0.015	0.023	0.02		0.027	0.04	0.034	0.026	0.024	0.034	0.028	0.022	0.024	0.028	0.022	0.026	0.008	0.007	0.009	0.015	0.013	0.008	0.011	0.013	0.013	0.014	0.01		0.024	0.018	0.029	0.034	0.032	0.037	0.042	0.025	0.034	0.03	0.023	0.019	0.018	0.021
717	0.021	0.036	0.021	0.016	0.031	0.029	0.024	0.02	0.024	0.022		0.028	0.037	0.035	0.026	0.024	0.034	0.028	0.02	0.023	0.028	0.019	0.024	0.008	0.006	0.008	0.015	0.012	0.008	0.01	0.012	0.012	0.014	0.009		0.025	0.019	0.03	0.035	0.032	0.038	0.043	0.024	0.034	0.031	0.023	0.017	0.016	0.019
718	0.023	0.034	0.024	0.016	0.032	0.032	0.027	0.021	0.025	0.024		0.026	0.032	0.034	0.023	0.023	0.032	0.027	0.018	0.022	0.026	0.016	0.023	0.008	0.006	0.008	0.015	0.012	0.007	0.01	0.012	0.011	0.014	0.008		0.027	0.022	0.031	0.036	0.032	0.038	0.044	0.024	0.034	0.031	0.025	0.017	0.015	0.018
719	0.026	0.033	0.026	0.016	0.03	0.033	0.029	0.02	0.025	0.024		0.023	0.028	0.033	0.021	0.022	0.03	0.025	0.017	0.021	0.024	0.014	0.02	0.007	0.006	0.007	0.015	0.012	0.007	0.009	0.012	0.011	0.014	0.008		0.029	0.024	0.033	0.037	0.032	0.04	0.045	0.025	0.033	0.032	0.027	0.017	0.013	0.018
720	0.027	0.03	0.027	0.017	0.03	0.034	0.033	0.019	0.027	0.027		0.021	0.026	0.032	0.02	0.022	0.029	0.025	0.018	0.021	0.024	0.015	0.02	0.006	0.006	0.007	0.015	0.012	0.007	0.009	0.012	0.01	0.014	0.008		0.031	0.025	0.035	0.038	0.033	0.042	0.046	0.027	0.032	0.033	0.028	0.018	0.013	0.019
721	0.029	0.03	0.03	0.02	0.03	0.034	0.035	0.017	0.026	0.027		0.019	0.027	0.032	0.021	0.023	0.029	0.025	0.02	0.023	0.027	0.015	0.022	0.006	0.007	0.007	0.016	0.012	0.007	0.01	0.012	0.011	0.014	0.009		0.032	0.026	0.036	0.038	0.033	0.042	0.047	0.028	0.031	0.033	0.029	0.019	0.013	0.019
722	0.029	0.03	0.03	0.024	0.03	0.037	0.037	0.019	0.028	0.029		0.018	0.031	0.033	0.024	0.025	0.033	0.028	0.023	0.026	0.03	0.02	0.027	0.007	0.007	0.008	0.016	0.013	0.008	0.01	0.013	0.011	0.014	0.009		0.034	0.027	0.037	0.039	0.034	0.042	0.049	0.03	0.031	0.034	0.03	0.02	0.013	0.019
723	0.028	0.027	0.029	0.026	0.033	0.04	0.038	0.024	0.031	0.031		0.016	0.033	0.034	0.028	0.029	0.037	0.033	0.028	0.031	0.034	0.026	0.034	0.009	0.008	0.009	0.017	0.014	0.008	0.011	0.014	0.012	0.014	0.011		0.036	0.028	0.038	0.039	0.034	0.042	0.05	0.032	0.031	0.035	0.029	0.019	0.012	0.018
724	0.025	0.023	0.025	0.025	0.036	0.043	0.037	0.028	0.034	0.035		0.015	0.036	0.034	0.03	0.03	0.038	0.035	0.03	0.032	0.035	0.028	0.038	0.01	0.009	0.01	0.016	0.014	0.008	0.012	0.014	0.012	0.015	0.011		0.036	0.028	0.037	0.038	0.034	0.04	0.049	0.031	0.032	0.035	0.027	0.017	0.01	0.015
725	0.023	0.023	0.024	0.025	0.036	0.045	0.036	0.031	0.034	0.035		0.016	0.037	0.033	0.031	0.029	0.038	0.035	0.029	0.03	0.034	0.029	0.038	0.01	0.009	0.01	0.016	0.014	0.008	0.012	0.013	0.012	0.015	0.011		0.036	0.028	0.036	0.036	0.032	0.038	0.046	0.029	0.032	0.033	0.026	0.014	0.008	0.011
726	0.024	0.026	0.024	0.029	0.035	0.049	0.038	0.032	0.034	0.035		0.017	0.038	0.032	0.03	0.026	0.035	0.032	0.027	0.026	0.03	0.03	0.035	0.01	0.008	0.009	0.015	0.013	0.007	0.012	0.012	0.011	0.014	0.01		0.037	0.03	0.036	0.036	0.033	0.039	0.045	0.03	0.033	0.034	0.027	0.012	0.007	0.008
727	0.026	0.029	0.027	0.038	0.034	0.05	0.039	0.034	0.033	0.036		0.018	0.038	0.032	0.029	0.025	0.034	0.03	0.024	0.024	0.026	0.031	0.032	0.011	0.008	0.008	0.014	0.013	0.007	0.011	0.011	0.01	0.013	0.009		0.039	0.031	0.036	0.037	0.036	0.042	0.046	0.031	0.036	0.036	0.03	0.009	0.008	0.007
728	0.028	0.031	0.028	0.043	0.035	0.051	0.04	0.039	0.034	0.039		0.02	0.037	0.033	0.027	0.023	0.032	0.027	0.021	0.023	0.024	0.031	0.027	0.011	0.008	0.008	0.013	0.012	0.006	0.011	0.011	0.01	0.014	0.009		0.039	0.032	0.035	0.037	0.038	0.043	0.046	0.031	0.037	0.036	0.03	0.008	0.009	0.008
729	0.026	0.028	0.027	0.043	0.035	0.05	0.04	0.041	0.033	0.042		0.022	0.037	0.034	0.024	0.023	0.03	0.026	0.019	0.022	0.023	0.031	0.024	0.011	0.007	0.008	0.013	0.011	0.006	0.01	0.01	0.01	0.014	0.009		0.037	0.031	0.034	0.036	0.036	0.042	0.045	0.029	0.036	0.034	0.029	0.009	0.009	0.009
730	0.025	0.025	0.025	0.041	0.036	0.05	0.041	0.041	0.035	0.044		0.024	0.036	0.036	0.023	0.024	0.03	0.027	0.018	0.023	0.023	0.031	0.023	0.011	0.007	0.007	0.013	0.011	0.006	0.01	0.011	0.01	0.014	0.008		0.033	0.027	0.03	0.032	0.032	0.039	0.041	0.025	0.033	0.032	0.027	0.011	0.008	0.009
731	0.026	0.026	0.027	0.038	0.034	0.047	0.039	0.038	0.034	0.043		0.025	0.036	0.037	0.022	0.026	0.031	0.026	0.02	0.025	0.025	0.034	0.022	0.011	0.007	0.008	0.013	0.011	0.007	0.011	0.011	0.011	0.015	0.008		0.03	0.023	0.026	0.029	0.028	0.037	0.038	0.022	0.031	0.029	0.026	0.013	0.008	0.009
732	0.028	0.03	0.028	0.035	0.036	0.045	0.039	0.034	0.033	0.043		0.025	0.036	0.038	0.023	0.029	0.033	0.026	0.022	0.027	0.028	0.036	0.024	0.011	0.008	0.009	0.014	0.012	0.008	0.012	0.012	0.012	0.015	0.01		0.026	0.02	0.022	0.026	0.025	0.032	0.035	0.018	0.028	0.026	0.025	0.015	0.008	0.009
733	0.03	0.035	0.03	0.033	0.033	0.04	0.036	0.026	0.028	0.04		0.026	0.038	0.04	0.027	0.032	0.036	0.027	0.026	0.029	0.032	0.038	0.029	0.011	0.009	0.01	0.015	0.012	0.008	0.013	0.013	0.014	0.016	0.011		0.02	0.017	0.017	0.021	0.019	0.027	0.03	0.014	0.025	0.022	0.022	0.017	0.008	0.01
734	0.031	0.036	0.031	0.032	0.031	0.036	0.031	0.023	0.025	0.037		0.027	0.041	0.042	0.031	0.036	0.041	0.031	0.031	0.033	0.038	0.042	0.037	0.01	0.009	0.011	0.015	0.013	0.008	0.013	0.013	0.014	0.017	0.012		0.015	0.012	0.013	0.016	0.014	0.022	0.024	0.011	0.019	0.016	0.02	0.018	0.008	0.009
735	0.03	0.034	0.03	0.028	0.026	0.03	0.024	0.017	0.02	0.029		0.026	0.041	0.043	0.035	0.04	0.045	0.036	0.035	0.037	0.042	0.045	0.044	0.01	0.008	0.011	0.015	0.013	0.008	0.013	0.014	0.014	0.017	0.012		0.012	0.008	0.01	0.012	0.01	0.018	0.019	0.008	0.013	0.012	0.016	0.019	0.009	0.008
736	0.028	0.027	0.029	0.025	0.022	0.027	0.02	0.015	0.019	0.025		0.025	0.04	0.039	0.035	0.039	0.044	0.035	0.033	0.035	0.04	0.043	0.045	0.01	0.008	0.012	0.016	0.014	0.009	0.013	0.014	0.014	0.017	0.012		0.011	0.004	0.008	0.01	0.009	0.015	0.016	0.007	0.009	0.009	0.013	0.02	0.01	0.006
737	0.029	0.022	0.029	0.024	0.019	0.026	0.018	0.013	0.018	0.023		0.024	0.039	0.033	0.031	0.034	0.04	0.031	0.028	0.031	0.033	0.038	0.041	0.011	0.009	0.013	0.016	0.014	0.01	0.013	0.015	0.014	0.017	0.013		0.009	0.002	0.007	0.009	0.008	0.013	0.014	0.006	0.005	0.006	0.009	0.021	0.011	0.006
738	0.029	0.021	0.029	0.026	0.018	0.027	0.02	0.012	0.022	0.026		0.024	0.039	0.027	0.028	0.031	0.036	0.028	0.025	0.028	0.027	0.033	0.036	0.011	0.01	0.013	0.016	0.013	0.01	0.013	0.015	0.014	0.018	0.012		0.009	0.004	0.008	0.009	0.009	0.011	0.014	0.006	0.003	0.007	0.008	0.021	0.013	0.008
739	0.028	0.022	0.028	0.026	0.017	0.027	0.023	0.014	0.025	0.029		0.024	0.041	0.024	0.026	0.03	0.034	0.027	0.025	0.029	0.026	0.03	0.032	0.011	0.009	0.012	0.016	0.013	0.01	0.013	0.014	0.013	0.018	0.012		0.01	0.006	0.011	0.011	0.011	0.011	0.013	0.007	0.004	0.01	0.009	0.021	0.014	0.01
740	0.024	0.022	0.025	0.023	0.021	0.029	0.026	0.023	0.032	0.035		0.024	0.042	0.023	0.022	0.028	0.033	0.026	0.025	0.029	0.024	0.027	0.028	0.011	0.008	0.01	0.016	0.012	0.009	0.012	0.013	0.012	0.017	0.011		0.012	0.009	0.013	0.013	0.011	0.012	0.012	0.006	0.005	0.013	0.01	0.022	0.014	0.011
741	0.026	0.024	0.026	0.024	0.024	0.033	0.03	0.032	0.037	0.04		0.024	0.043	0.023	0.019	0.027	0.032	0.026	0.026	0.029	0.024	0.025	0.026	0.011	0.007	0.009	0.015	0.011	0.008	0.011	0.013	0.011	0.016	0.01		0.014	0.012	0.015	0.016	0.014	0.015	0.013	0.005	0.007	0.016	0.011	0.023	0.013	0.012
742	0.032	0.031	0.032	0.029	0.028	0.037	0.032	0.039	0.04	0.043		0.024	0.045	0.024	0.02	0.029	0.034	0.029	0.029	0.032	0.027	0.026	0.026	0.011	0.007	0.007	0.015	0.01	0.006	0.01	0.012	0.01	0.014	0.009		0.019	0.016	0.018	0.022	0.019	0.019	0.016	0.007	0.011	0.019	0.015	0.023	0.012	0.012
743	0.035	0.04	0.036	0.032	0.03	0.037	0.034	0.041	0.04	0.043		0.025	0.047	0.026	0.022	0.031	0.036	0.031	0.033	0.036	0.031	0.028	0.029	0.01	0.007	0.006	0.014	0.009	0.005	0.009	0.011	0.009	0.013	0.008		0.023	0.019	0.021	0.026	0.023	0.023	0.02	0.009	0.014	0.022	0.017	0.022	0.009	0.012
744	0.036	0.047	0.037	0.033	0.033	0.04	0.037	0.042	0.039	0.043		0.025	0.048	0.029	0.024	0.033	0.037	0.034	0.036	0.039	0.035	0.028	0.033	0.011	0.007	0.006	0.014	0.009	0.005	0.01	0.011	0.009	0.013	0.008		0.025	0.022	0.023	0.027	0.024	0.026	0.023	0.01	0.016	0.022	0.017	0.021	0.009	0.014
745	0.035	0.051	0.036	0.035	0.032	0.04	0.036	0.04	0.036	0.04		0.025	0.05	0.033	0.026	0.034	0.036	0.035	0.038	0.039	0.039	0.027	0.037	0.012	0.007	0.007	0.015	0.01	0.006	0.011	0.012	0.01	0.013	0.01		0.026	0.023	0.025	0.027	0.024	0.028	0.026	0.011	0.016	0.023	0.017	0.021	0.009	0.015
746	0.034	0.053	0.035	0.038	0.032	0.042	0.034	0.039	0.033	0.034		0.026	0.05	0.037	0.029	0.036	0.037	0.039	0.038	0.04	0.043	0.028	0.039	0.012	0.007	0.008	0.016	0.012	0.007	0.013	0.013	0.012	0.014	0.011		0.026	0.024	0.026	0.026	0.024	0.029	0.028	0.011	0.017	0.023	0.017	0.02	0.009	0.015
747	0.033	0.053	0.033	0.04	0.031	0.044	0.033	0.034	0.029	0.027		0.026	0.049	0.04	0.031	0.038	0.038	0.041	0.037	0.039	0.045	0.029	0.04	0.012	0.008	0.009	0.016	0.014	0.008	0.014	0.013	0.012	0.014	0.013		0.026	0.023	0.025	0.024	0.023	0.029	0.029	0.012	0.017	0.022	0.017	0.02	0.011	0.014
748	0.031	0.05	0.031	0.041	0.031	0.047	0.034	0.03	0.027	0.025		0.026	0.046	0.04	0.032	0.037	0.039	0.041	0.033	0.037	0.043	0.03	0.039	0.012	0.007	0.009	0.016	0.014	0.008	0.014	0.013	0.011	0.014	0.013		0.024	0.022	0.024	0.021	0.02	0.027	0.03	0.012	0.017	0.02	0.016	0.021	0.012	0.014
749	0.029	0.047	0.029	0.042	0.031	0.05	0.036	0.026	0.027	0.024		0.027	0.045	0.037	0.029	0.032	0.037	0.037	0.028	0.032	0.039	0.029	0.035	0.012	0.007	0.009	0.016	0.014	0.008	0.014	0.013	0.011	0.013	0.012		0.021	0.019	0.022	0.017	0.016	0.025	0.029	0.012	0.016	0.017	0.013	0.022	0.014	0.014
750	0.026	0.046	0.026	0.042	0.03	0.052	0.038	0.022	0.028	0.024		0.029	0.045	0.033	0.026	0.029	0.035	0.034	0.024	0.03	0.037	0.03	0.032	0.011	0.008	0.01	0.016	0.015	0.009	0.014	0.013	0.011	0.013	0.013		0.019	0.016	0.021	0.013	0.013	0.023	0.028	0.012	0.013	0.014	0.011	0.021	0.013	0.012
[truncated: 19 more columns]

## Sheet: Figure 2b
Figure 2b
	oNB					Rubpy						Rubiq
Time (min)	Dose (J)	5mW				Time (min)	Dose (J)	5mW				Time (min)	Dose (J)	5 mW
0	0	0	0	0		0	0	0	0	0		0	0	0	0	0
10	3	13.514	25	38.71		2.5	0.75	44.444	30.189	41.463		2.5	0.75	29.63	48.148	45.833
20	6	35.135	47.222	61.29		5	1.5	66.667	52.83	68.293		5	1.5	55.556	74.074	66.667
30	9	48.649	66.667	77.419		7.5	2.25	84.444	69.811	80.488		7.5	2.25	74.074	88.889	79.167
40	12	70.27	77.778	93.548		10	3	95.556	79.245	92.683		10	3	92.593	96.296	95.833
50	15	78.378	91.667	93.548		12.5	3.75	97.778	88.679	97.561		15	4.5	100	96.296	100
60	18	89.189	91.667	93.548		15	4.5	100	100	100		20	6	100	100	100
70	21	100	100	100
80	24	100	97.222	96.774
90	27	97.297	97.222	96.774
Time (min)	Dose (J)	10mW				Time (min)	Dose (J)	10mW				Time (min)	Dose (J)	10mW
0	0	0	0	0		0	0	0	0	0		0	0	0	0	0
5	3	28.947	29.268	28.205		1	0.6	44.444	37.778	37.736		1	0.6	24.138	20	33.333
10	6	52.632	46.341	48.718		2	1.2	71.111	62.222	69.811		2	1.2	48.276	46.667	57.576
15	9	71.053	60.976	66.667		3	1.8	86.667	77.778	86.792		3	1.8	65.517	70	72.727
20	12	84.211	78.049	76.923		4	2.4	97.778	91.111	96.226		4	2.4	82.759	80	84.849
25	15	89.474	85.366	82.051		5	3	93.333	93.333	100		5	3	86.207	93.333	87.879
30	18	94.737	85.366	97.436		7.5	4.5	100	100	100		7.5	4.5	100	93.333	100
35	21	100	100	97.436								10	6	96.552	100	100
40	24	97.368	100	100
Time (min)	Dose (J)	20mW				Time (min)	Dose (J)	20mW				Time (min)	Dose (J)	20mW
0	0	0	0	0		0	0	0	0	0		0	0	0	0	0
2.5	3	25.49	20.755	33.333		0.5	0.6	39.13	40.385	38		0.5	0.6	20	25.714	27.273
5	6	43.137	28.302	35.714		1	1.2	67.391	75	74		1	1.2	48.571	42.857	51.515
7.5	9	60.784	52.83	54.762		1.5	1.8	91.304	92.308	98		1.5	1.8	57.143	65.714	63.636
10	12	68.627	58.491	64.286		2	2.4	95.652	98.077	100		2	2.4	74.286	77.143	75.758
12.5	15	82.353	67.925	73.81		2.5	3	100	100	100		2.5	3	77.143	85.714	84.849
15	18	82.353	77.359	76.19								3	3.6	91.429	94.286	87.879
17.5	21	96.078	96.226	100								3.5	4.2	85.714	100	100
20	24	100	100	85.714

## Sheet: Figure 3b
Figure 3b
Time (min)	oNB	Rupby	Rubiq
0.25	0	0	254
0.5	0	1.47	377
0.75	0.127	0.745	642
1	0.128	0	893
1.25	0	0	1130
1.5	0	3.79	1360
1.75	0	0	1580
2	0	0	1780
2.25	3.18	0	1950
2.5	0.885	0	2110
2.75	1.03	0.288	2250
3	0	0	2390
3.25	2.12	0	2510
3.5	0	0	2620
3.75	2.55	0	2710
4	0	2.94	2800
4.25	0	0	2890
4.5	1.38	2.21	2970
4.75	0	0	3030
5	0	0.226	3090
5.25	0	8.81	3160
5.5	0	13.6	3210
5.75	0	19	3260
6	0	29.2	3300
6.25	0	51.6	3350
6.5	0	79.2	3390
6.75	5.54	102	3420
7	0	128	3450
7.25	0	161	3490
7.5	3	201	3520
7.75	4	240	3540
8	4	274	3570
8.25	10	315	3590
8.5	10	365	3620
8.75	26	407	3640
9	40	457	3650
9.25	56	511	3670
9.5	70	561	3700
9.75	98	606	3710
10	126	659	3720
10.25	153	717	3740
10.5	190	767	3760
10.75	228	815	3760
11	262	874	3780
11.25	301	927	3790
11.5	356	974	3810
11.75	301	1030	3810
12	445	1090	3820
12.25	497	1130	3840
12.5	558	1190	3840
12.75	607	1240	3850
13	658	1290	3860
13.25	725	1350	3870
13.5	779	1400	3870
13.75	833	1440	3870
14	895	1490	3890
14.25	960	1550	3890
14.5	1020	1590	3900
14.75	1080	1640	3900
15	1140	1690	3910
15.25	1200	1730	3920
15.5	1260	1780	3920
15.75	1320	1830	3920
16	1380	1870	3930
16.25	1450	1910	3930
16.5	1510	1950	3930
16.8333	1560	2000	3950
17	1620	2040	3950
17.3333	1680	2080	3950
17.5	1750	2130	3950
17.8333	1790	2170	3960
18	1850	2200	3960
18.3333	1910	2240	3960
18.5	1970	2290	3960
18.8333	2020	2320	3970
19	2060	2360	3970
19.3333	2120	2400	3970
19.5	2180	2440	3970
19.8333	2220	2470	3980
20	2260	2500	3980
20.3333	2320	2540	3980
20.5	2370	2580	3980
20.8333	2420	2610	3990
21	2460	2640	3990
21.3333	2510	2670	4000
21.5	2550	2710	3990
21.8333	2600	2740	3990
22	2630	2770	4000
22.3333	2680	2800	4010
22.5	2720	2840	4000
22.8333	2760	2860	4000
23	2800	2890	4000
23.3333	2840	2920	4010
23.5	2880	2950	4010
23.8333	2910	2980	4010
24	2950	3010	4010
24.3333	2990	3030	4020
24.5	3020	3060	4010
24.8333	3050	3090	4010
25	3090	3110	4010
25.3333	3120	3140	4030
25.5	3150	3170	4020
25.8333	3170	3200	4010
26	3210	3220	4020
26.3333	3240	3240	4020
26.5	3270	3260	4030
26.8333	3300	3290	4030
27	3320	3320	4020
27.3333	3350	3340	4020
27.5	3380	3360	4030
27.8333	3400	3380	4030
28	3420	3400	4030
28.3333	3440	3430	4040
28.5	3470	3450	4030
28.8333	3500	3470	4030
29	3510	3490	4030
29.3333	3530	3510	4030
29.5	3550	3530	4030
29.8333	3580	3550	4040
30	3600	3570	4040
30.3333	3610	3600	4040
30.5	3630	3620	4040
30.8333	3650	3630	4040
31	3670	3650	4040
31.3333	3690	3670	4040
31.5	3700	3690	4040
31.8333	3720	3710	4040
32	3730	3720	4040
32.3333	3750	3740	4040
32.5	3770	3760	4040
32.8333	3770	3780	4040
33	3790	3790	4040
33.3333	3810	3800	4040
33.5	3820	3830	4050
33.8333	3830	3850	4050
34	3850	3860	4050
34.3333	3860	3880	4050
34.5	3870	3890	4050
34.8333	3880	3900	4050
35	3900	3920	4040
35.3333	3910	3940	4040
35.5	3920	3950	4040
35.8333	3920	3970	4050
36	3940	3980	4060
36.3333	3950	3990	4050
36.5	3960	4010	4050
36.8333	3970	4020	4040
37	3980	4040	4050
37.3333	3990	4050	4050
37.5	4000	4070	4060
37.8333	4000	4080	4050
38	4020	4090	4050
38.3333	4020	4100	4050
38.5	4030	4120	4060
38.8333	4040	4130	4050
39	4050	4150	4050
39.3333	4050	4160	4050
39.5	4060	4170	4060
39.8333	4070	4180	4050
40	4070	4190	4050
40.3333	4090	4200	4050
40.5	4090	4210	4050
40.8333	4090	4220	4060
41	4100	4240	4060
41.3333	4110	4260	4050
41.5	4110	4270	4050
41.8333	4110	4280	4050
42	4120	4290	4060
42.3333	4130	4290	4060
42.5	4130	4300	4060
42.8333	4130	4310	4050
43	4150	4320	4060
43.3333	4150	4340	4060
43.5	4150	4350	4050
43.8333	4150	4360	4050
44	4170	4370	4060
44.3333	4170	4370	4060
44.5	4170	4390	4060
44.8333	4180	4400	4060
45	4180	4410	4060
45.3333	4180	4410	4060
45.5	4190	4420	4060
45.8333	4200	4440	4060
46	4190	4450	4060
46.3333	4200	4460	4060
46.5	4210	4460	4070
46.8333	4200	4470	4060
47	4210	4480	4050
47.3333	4210	4490	4060
47.5	4220	4500	4060
47.8333	4220	4510	4060
48	4220	4510	4060
48.3333	4230	4530	4060
48.5	4230	4530	4060
48.8333	4230	4540	4050
49	4240	4540	4060
49.3333	4240	4550	4060
49.5	4230	4560	4070
49.8333	4240	4570	4050
50	4240	4580	4060
50.3333	4230	4590	4070
50.5	4240	4590	4060
50.8333	4250	4600	4060
51	4240	4610	4060
51.3333	4250	4620	4070
51.5	4250	4620	4060
51.8333	4250	4640	4060
52	4250	4640	4000
52.3333	4260	4650	4030
52.5	4250	4650	4000
52.8333	4260	4660	3990
53	4260	4660	4000
53.3333	4260	4670	4010
53.5	4260	4680	4010
53.8333	4270	4690	4000
54	4260	4700	4010
54.3333	4270	4700	4010
54.5	4270	4710	4010
54.8333	4270	4710	4010
55	4270	4720	4020
55.3333	4280	4730	4020
55.5	4280	4740	4020
55.8333	4280	4740	4010
56	4280	4750	4010
56.3333	4290	4760	4020
56.5	4280	4760	4020
56.8333	4280	4760	4020
57	4290	4770	4020
57.3333	4280	4780	4030

## Sheet: Figure 3c
Figure 3c
Time (min)	oNB	Rubpy	Rubiq
0.25	98.186	97.774	99.751
0.5	98.413	97.774	99.751
0.75	98.413	97.588	100
1	98.186	97.774	100
1.25	98.413	98.145	100
1.5	98.413	97.774	100
1.75	98.639	97.959	88.308
2	98.413	97.959	76.866
2.25	98.413	97.959	66.667
2.5	98.639	97.774	57.711
2.75	98.639	97.959	50.249
3	98.639	97.959	43.781
3.25	98.866	97.959	38.06
3.5	98.639	98.145	32.836
3.75	98.866	98.145	28.856
4	98.866	98.145	24.876
4.25	99.093	98.145	21.965
4.5	98.866	97.959	19.03
4.75	98.866	98.33	16.716
5	99.093	98.33	14.627
5.25	99.093	98.145	12.861
5.5	98.866	98.145	11.045
5.75	98.866	98.145	9.627
6	99.093	98.33	8.532
6.25	99.32	98.33	7.562
6.5	99.093	98.33	6.493
6.75	99.093	98.33	5.498
7	99.32	98.516	4.9
7.25	99.32	98.33	4.478
7.5	99.32	98.33	3.806
7.75	99.32	98.516	3.234
8	99.546	98.516	2.861
8.25	99.546	98.516	2.662
8.5	99.32	98.516	2.303
8.75	99.32	98.701	1.958
9	99.546	98.516	1.903
9.25	99.546	98.516	1.617
9.5	99.546	98.701	1.358
9.75	99.32	98.701	1.177
10	99.32	98.516	1.159
10.25	99.546	98.701	1.057
10.5	99.546	98.701	1.007
10.75	99.546	98.701	0.595
11	99.546	98.701	0.701
11.25	99.773	98.701	0.803
11.5	99.32	98.887	0.771
11.75	99.32	98.887	0.428
12	99.546	98.887	0.328
12.25	99.546	98.887	0.659
12.5	99.32	98.887	0.532
12.75	99.546	98.887	0.323
13	99.546	98.887	0.256
13.25	99.546	99.072	0.358
13.5	99.546	98.887	0.704
13.75	99.546	98.887	0.505
14	99.546	99.072	0.6
14.25	99.773	99.072	0
14.5	99.546	99.072	0.381
14.75	99.546	99.072	0
15	99.773	99.258	0.517
15.25	99.546	99.072	0.351
15.5	99.546	99.072	0
15.75	99.773	99.258	0.517
16	99.773	99.258	0.517
16.25	99.773	99.258	0.527
16.5	99.773	99.258	0.393
16.75	100	99.258	0.388
17	99.773	99.258	0.55
17.25	99.773	99.443	0.507
17.5	99.773	99.443	0.44
17.75	99.773	99.258	0.281
18	100	99.258	0.341
18.25	99.773	99.258	0.303
18.5	99.773	99.443	0.52
18.75	100	99.443	0.358
19	100	99.443	0.205
19.25	99.773	99.443	0.301
19.5	100	99.629	0.43
19.75	100	99.443	0.413
20	99.773	99.443	0.238
20.25	99.773	99.629	0.328
20.5	100	99.629	0.403
20.75	100	99.443	0.515
21	99.773	99.629	0.42
21.25	100	99.629	0.388
21.5	100	99.629	0.333
21.75	99.773	99.629	0.346
22	99.773	99.814	0
22.25	100	99.629	0.468
22.5	100	99.629	0.614
22.75	99.773	99.629	0.42
23	99.773	99.814	0.425
23.25	99.773	99.629	0.403
23.5	99.773	99.629	0.498
23.75	99.773	99.814	0.652
24	99.773	99.814	0.56
24.25	99.546	99.629	0.495
24.5	99.546	99.814	0.51
24.75	99.773	99.814	0.701
25	99.546	99.814	0.649
25.25	99.546	99.814	0.405
25.5	99.546	100	0.555
25.75	99.773	99.814	0.744
26	99.546	99.814	0.769
26.25	99.32	99.814	0.99
26.5	99.32	90.167	0.654
26.75	99.093	70.872
27	98.866	55.102
27.25	98.866	42.115
27.5	99.093	31.911
27.75	98.866	23.562
28	98.866	18.052
28.25	99.093	12.839
28.5	98.866	8.701
28.75	99.093	5.955
29	99.32	3.933
29.25	98.866	2.505
29.5	99.093	1.544
29.75	99.32	0.939
30	99.093	0.612
30.25	99.32	0.416
30.5	99.093	0.249
30.75	99.093	0.163
31	99.093	0
31.25	99.32	0
31.5	99.093	0.088
31.75	99.093	0.096
32	99.32	0.049
32.25	99.093	0
32.5	99.32	0
32.75	99.32	0.04
33	99.093	0.096
33.25	99.32	0.08
33.5	99.093	0
33.75	99.32	0.021
34	99.32	0.024
34.25	99.093	0.065
34.5	99.32	0.082
34.75	99.32	0.026
35	99.093	0.027
35.25	99.093	0.083
35.5	99.093	0.049
35.75	99.093	0.029
36	99.093	0
36.25	99.32	0
36.5	99.093	0.015
36.75	99.093	0.027
37	99.093	0.04
37.25	99.093	0.047
37.5	99.093	0.032
37.75	99.093	0
38	99.093	0
38.25	98.866	0.019
38.5	99.093	0.014
38.75	98.866	0.04
39	98.866	0
39.25	99.093	0
39.5	98.866	0.026
39.75	98.866	0.048
40	98.866	0.044
40.25	98.866	0
40.5	98.866	0.011
40.75	98.639	0.028
41	98.639	0.055
41.25	98.639	0.032
41.5	98.413	0
41.75	98.639	0.049
42	98.639	0.028
42.25	98.639	0.064
42.5	98.413	0.081
42.75	99.093	0
43	99.093	0.056
43.25	98.866	0.028
43.5	99.093	0.024
43.75	98.866	0
44	98.866	0.011
44.25	99.093	0.027
44.5	98.866	0.029
44.75	98.866	0
45	98.866	0
45.25	98.866	0
45.5	98.866	0.024
45.75	98.639	0.026
46	98.639	0.034
46.25	98.639	0.036
46.5	98.413	0.036
46.75	98.639	0.04
47	98.639	0.026
47.25	98.639	0
47.5	98.413	0
47.75	98.639	0.021
48	98.639	0.023
48.25	98.413	0
48.5	99.093	0.064
48.75	99.093	0.043
49	98.866	0.077
49.25	98.639	0.053
49.5	98.413	0
49.75	98.639	0.012
50	98.639	0.031
50.25	98.413	0.017
50.5	99.093	0.038
50.75	99.093	0.056
51	98.866	0.092
51.25	98.866	0
51.5	98.639	0.014
51.75	98.413	0.022
52	98.639	0.02
52.25	98.639	0.03
52.5	98.413	0
52.75	91.61	0
53	86.621	0
53.25	81.859	0
53.5	77.551	0.022
53.75	73.016	0.039
54	69.161	0.04
54.25	65.306	0.028
54.5	61.678	0
54.75	58.05	0.009
55	54.649	0
55.25	51.474	0.015
55.5	48.526	0.045
55.75	45.578	0.079
56	42.857	0
56.25	40.363	0
56.5	37.868	0.019
56.75	35.374	0
57	33.107	0.043
57.25	31.066	0.06
57.5	29.025	0.072
57.75	27.211	0.014
58	25.17	0.019
58.25	23.583	0.008
58.5	21.882	0.028
58.75	20.431	0.052
59	18.776	0
59.25	17.596	0.004
59.5	16.1	0.01
59.75	14.875	0.01
60	13.696	0.239
60.25	12.585	0
60.5	11.519
60.75	10.544
61	9.637
61.25	8.798
61.5	8.027
61.75	7.279
62	6.576
62.25	5.986
62.5	5.42
62.75	4.83
63	4.308
63.25	4.014
63.5	3.515
63.75	3.243
64	2.948
64.25	2.698
64.5	2.426
64.75	2.168
65	2.032
65.25	1.916
65.5	1.735
65.75	1.519
66	1.54
66.25	1.503
66.5	1.288
66.75	1.238
67	1.177
67.25	0.78
67.5	1.05
67.75	0.991
68	1
68.25	0.853
68.5	0.723
68.75	0.787
69	0.746
69.25	0.651
69.5	0.646
69.75	0
70	0.531
70.25	0.546
70.5	0.512
70.75	0
71	0.435
71.25	0.444
71.5	0.365
71.75	0.363
72	0.404
72.25	0
72.5	0
72.75	0
73	0.327
73.25	0.236
73.5	0.236
73.75	0.272
74	0.21
74.25	0.203
74.5	0.313
74.75	0.175
75	0.249
75.25	0
75.5	0.15
75.75	0.183
76	0.153
76.25	0.18
76.5	0.111
76.75	0
77	0
77.25	0.102
77.5	0.135
77.75	0.182
78	0.078
78.25	0.136
78.5	0
78.75	0.125

## Sheet: Figure 3e
Figure 3e
Time (min)	0%	10%	30%	50%	70%	90%
0.0833333	100	100	100	100	100	99.774
0.166667	100	100	100	100	100	100
0.25	99.7	100	100	100	100	99.774
0.333333	100	100	100	100	100	99.774
0.416667	99.7	100	99.74	100	100	99.774
0.5	100	100	100	100	100	99.774
0.583333	100	99.64	99.74	100	100	99.774
0.666667	100	100	100	99.734	100	99.774
0.75	99.7	99.64	99.74	100	99.712	99.774
0.833333	100	100	100	99.734	100	99.774
0.916667	99.7	100	100	100	99.712	99.774
1	100	100	100	99.734	100	99.774
1.08333	97.898	98.201	99.479	99.202	99.712	99.774
1.16667	94.294	95.683	98.698	97.872	99.135	99.548
1.25	90.691	93.165	97.656	96.809	98.847	99.321
1.33333	87.688	90.647	96.875	95.479	98.271	99.321
1.41667	84.384	88.129	96.354	94.415	97.983	99.095
1.5	81.381	85.971	95.313	93.085	97.406	99.095
1.58333	78.378	83.813	94.531	92.287	97.118	98.869
1.66667	75.976	81.655	93.75	90.957	96.83	98.643
1.75	72.973	79.496	92.969	90.16	96.254	98.643
1.83333	70.871	77.698	92.188	89.096	95.965	98.416
1.91667	68.468	75.899	91.406	88.298	95.389	98.416
2	66.366	74.101	90.625	87.5	95.101	98.416
2.08333	64.264	72.662	89.844	86.702	94.813	98.19
2.16667	62.162	71.223	89.063	85.638	94.236	98.19
2.25	60.06	69.424	88.542	85.106	93.948	97.964
2.33333	58.559	68.345	87.76	84.309	93.66	97.738
2.41667	56.757	66.906	86.979	83.511	93.372	97.738
2.5	54.955	65.468	86.458	82.979	93.084	97.511
2.58333	53.453	64.029	85.938	82.181	92.507	97.511
2.66667	52.252	62.95	85.156	81.649	92.507	97.511
2.75	50.45	61.871	84.635	80.851	92.219	97.285
2.83333	49.249	60.791	83.854	80.319	91.931	97.285
2.91667	48.048	59.712	83.333	79.787	91.643	97.059
3	46.847	58.993	82.813	79.255	91.066	97.059
3.08333	45.646	57.554	82.292	78.723	90.778	97.059
3.16667	44.444	56.835	81.771	78.191	90.49	96.833
3.25	43.544	56.115	81.25	77.66	90.202	96.833
3.33333	42.342	55.036	80.729	77.128	90.202	96.833
3.41667	41.441	54.317	79.948	76.862	89.914	96.606
3.5	40.541	53.597	79.688	76.33	89.625	96.606
3.58333	39.64	52.878	79.167	75.798	89.337	96.606
3.66667	38.739	52.158	78.646	75.532	89.049	96.38
3.75	37.838	51.439	78.125	75	88.761	96.38
3.83333	36.937	50.719	77.865	74.734	88.473	96.38
3.91667	36.336	50	77.344	74.202	88.473	96.154
4	35.435	49.281	76.823	73.936	88.184	96.154
4.08333	34.835	48.921	76.563	73.67	87.896	96.154
4.16667	34.234	48.201	76.042	73.404	87.896	95.928
4.25	33.634	47.482	75.521	72.872	87.608	95.928
4.33333	32.733	47.122	75.26	72.606	87.32	95.928
4.41667	32.432	46.403	74.74	72.34	87.032	95.928
4.5	31.532	46.043	74.479	72.074	86.744	95.701
4.58333	31.231	45.324	73.958	71.809	86.744	95.701
4.66667	30.631	44.964	73.698	71.543	86.455	95.701
4.75	30.03	44.604	73.438	71.277	86.455	95.475
4.83333	29.55	44.245	73.177	71.011	86.167	95.475
4.91667	29.129	43.885	72.656	70.745	85.879	95.475
5	28.649	43.525	72.396	70.479	85.879	95.475
5.08333	28.168	43.165	71.875	70.213	85.591	95.475
5.16667	27.778	42.446	71.615	69.947	85.303	95.249
5.25	27.327	42.086	71.354	69.947	85.303	95.249
5.33333	26.997	41.727	71.094	69.681	85.014	95.249
5.41667	26.486	41.367	70.833	69.415	85.014	95.249
5.5	26.156	41.007	70.573	69.149	84.726	95.249
5.58333	25.736	40.647	70.313	69.149	84.726	95.023
5.66667	25.495	40.288	69.792	68.883	84.438	95.023
5.75	25.015	40.288	69.531	68.617	84.438	95.023
5.83333	24.835	39.928	69.271	68.351	84.15	95.023
5.91667	24.444	39.568	69.271	68.351	84.15	95.023
6	24.174	39.209	68.75	68.085	83.862	94.796
6.08333	23.784	38.849	68.49	68.085	83.862	94.796
6.16667	23.634	38.489	68.229	67.819	83.573	94.796
6.25	23.333	38.489	68.229	67.553	83.573	94.796
6.33333	23.033	38.129	67.969	67.553	83.285	94.796
6.41667	22.763	37.77	67.708	67.287	83.285	94.796
6.5	22.492	37.77	67.448	67.021	83.285	94.796
6.58333	22.282	37.41	67.188	67.021	82.997	94.57
6.66667	22.042	37.05	66.927	66.755	82.997	94.57
6.75	21.862	37.05	66.667	66.755	82.997	94.57
6.83333	21.592	36.691	66.667	66.755	82.709	94.57
6.91667	21.441	36.331	66.406	66.489	82.421	94.57
7	21.141	36.331	66.146	66.489	82.421	94.57
7.08333	21.021	35.971	65.885	66.489	82.421	94.57
7.16667	20.751	35.935	65.625	66.223	82.133	94.57
7.25	20.661	35.683	65.625	66.223	82.133	94.344
7.33333	20.39	35.54	65.365	65.957	82.133	94.344
7.41667	20.27	35.288	65.104	65.957	81.844	94.344
7.5	20.06	35.108	64.844	65.691	81.844	94.344
7.58333	19.91	35	64.844	65.691	81.844	94.344
7.66667	19.7	34.784	64.583	65.691	81.844	94.344
7.75	19.58	34.64	64.583	65.691	81.556	94.344
7.83333	19.429	34.532	64.323	65.426	81.556	94.344
7.91667	19.279	34.317	64.063	65.426	81.268	94.118
8	19.099	34.245	64.063	65.426	81.268	94.344
8.08333	18.979	34.029	63.802	65.16	81.268	94.118
8.16667	18.859	33.921	63.802	65.16	81.268	94.118
8.25	18.709	33.777	63.542	65.16	80.98	94.118
8.33333	18.619	33.705	63.281	65.16	80.98	94.118
8.41667	18.438	33.489	63.281	65.16	80.98	94.118
8.5	18.348	33.417	63.021	64.894	80.98	94.118
8.58333	18.198	33.237	63.021	64.894	80.692	94.118
8.66667	18.048	33.201	62.76	64.894	80.692	94.118
8.75	17.958	33.058	62.76	64.894	80.692	94.118
8.83333	17.868	32.914	62.5	64.894	80.692	94.118
8.91667	17.718	32.842	62.5	64.628	80.403	94.118
9	17.628	32.734	62.24	64.628	80.403	93.891
9.08333	17.508	32.662	62.24	64.628	80.403	94.118
9.16667	17.357	32.554	61.979	64.628	80.403	93.891
9.25	17.357	32.374	61.979	64.628	80.115	93.891
9.33333	17.177	32.338	61.719	64.628	80.115	93.891
9.41667	17.117	32.122	61.719	64.362	80.115	93.891
9.5	16.967	32.158	61.458	64.628	80.115	93.891
9.58333	16.967	32.086	61.458	64.362	80.115	93.891
9.66667	16.787	31.978	61.458	64.362	79.827	93.891
9.75	16.787	31.871	61.198	64.362	79.827	93.891
9.83333	16.607	31.799	61.198	64.362	79.827	93.891
9.91667	16.547	31.763	60.938	64.362	79.827	93.891
10	16.486	31.583	60.938	64.362	79.827	93.891
10.0833	16.366	31.547	60.938	64.362	79.539	93.891
10.1667	16.336	31.475	60.677	64.362	79.539	93.891
10.25	16.216	31.367	60.677	64.362	79.539	93.665
10.3333	16.186	31.331	60.417	64.362	79.539	93.891
10.4167	16.036	31.259	60.417	64.096	79.539	93.891
10.5	16.036	31.187	60.417	64.096	79.251	93.891
10.5833	15.916	31.079	60.417	64.096	79.251	93.891
10.6667	15.886	31.151	60.156	64.096	79.251	93.665
10.75	15.766	30.899	60.156	64.096	79.251	93.665
10.8333	15.796	30.863	59.896	64.096	79.251	93.665
10.9167	15.676	30.827	59.896	64.096	79.251	93.665
11	15.616	30.683	59.896	64.096	78.963	93.891
11.0833	15.526	30.612	59.896	64.096	78.963	93.665
11.1667	15.495	30.719	59.635	64.096	78.963	93.665
11.25	15.435	30.576	59.635	64.096	78.963	93.665
11.3333	15.375	30.468	59.635	64.096	78.963	93.665
11.4167	15.315	30.468	59.635	64.096	78.963	93.665
11.5	15.255	30.432	59.375	64.096	78.674	93.665
11.5833	15.255	30.36	59.375	64.096	78.963	93.665
11.6667	15.135	30.36	59.375	64.096	78.674	93.665
11.75	15.105	30.216	59.375	64.096	78.674	93.665
11.8333	15.045	30.252	59.115	64.096	78.674	93.665
11.9167	15.015	30.144	59.115	64.096	78.674	93.665
12	14.925	30.108	59.115	64.096	78.674	93.665
12.0833	14.895	30.036	59.115	64.096	78.674	93.665
12.1667	14.865	30.036	58.854	64.096	78.674	93.665
12.25	14.775	30	58.854	64.096	78.386	93.665
12.3333	14.745	29.892	58.854	64.096	78.386	93.665
12.4167	14.715	29.82	58.854	64.096	78.386	93.665
12.5	14.655	29.82	58.854	64.096	78.386	93.665
12.5833	14.595	29.82	58.594	64.096	78.386	93.665
12.6667	14.595	29.784	58.594	64.096	78.386	93.665
12.75	14.565	29.712	58.594	64.096	78.386	93.665
12.8333	14.505	29.748	58.594	64.096	78.386	93.665
12.9167	14.474	29.64	58.594	64.096	78.098	93.665
13	14.444	29.532	58.333	64.096	78.098	93.665
13.0833	14.384	29.532	58.333	64.096	78.098	93.665
13.1667	14.324	29.46	58.333	64.096	78.098	93.665
13.25	14.324	29.46	58.333	64.096	78.098	93.439
13.3333	14.264	29.424	58.333	64.096	78.098	93.665
13.4167	14.234	29.424	58.333	64.096	78.098	93.665
13.5	14.144	29.353	58.333	64.096	78.098	93.665
13.5833	14.174	29.317	58.073	64.096	78.098	93.665
13.6667	14.144	29.281	58.073	64.096	78.098	93.439
13.75	14.114	29.209	58.073	64.096	78.098	93.665
13.8333	14.054	29.209	58.073	64.096	78.098	93.439
13.9167	14.054	29.173	58.073	64.096	78.098	93.439
14	13.994	29.101	58.073	64.096	77.81	93.665
14.0833	13.964	29.137	58.073	64.096	77.81	93.439
14.1667	13.964	29.101	57.813	64.096	77.81	93.665
14.25	13.874	29.137	57.813	64.096	77.81	93.439
14.3333	13.904	29.029	57.813	64.096	77.81	93.439
14.4167	13.844	28.993	57.813	64.096	77.81	93.665
14.5	13.814	28.957	57.813	64.096	77.81	93.439
14.5833	13.784	29.029	57.813	64.096	77.81	93.439
14.6667	13.754	28.885	57.813	64.096	77.81	93.665
14.75	13.784	28.921	57.813	64.096	77.81	93.439
14.8333	13.694	28.777	57.813	64.096	77.81	93.439
14.9167	13.694	28.849	57.552	64.096	77.81	93.439
15	13.664	28.741	57.552	64.096	77.81	93.439
15.0833	13.664	28.813	57.552	64.096	77.81	93.439
15.1667	13.604	28.777	57.552	64.096	77.81	93.439
15.25	13.634	28.777	57.552	64.096	77.522	93.665
15.3333	13.574	28.669	57.552	64.096	77.522	93.439
15.4167	13.574	28.669	57.552	64.096	77.522	93.439
15.5	13.514	28.705	57.552	64.096	77.522	93.439
15.5833	13.514	28.669	57.552	64.096	77.522	93.439
15.6667	13.483	28.561	57.552	64.096	77.522	93.439
15.75	13.483	28.633	57.292	64.096	77.522	93.439
15.8333	13.453	28.561	57.292	64.096	77.522	93.439
15.9167	13.423	28.561	57.292	64.096	77.522	93.665
16	13.393	28.525	57.292	64.096	77.522	93.439
16.0833	13.363	28.345	57.292	64.096	77.522	93.439
16.1667	13.423	28.453	57.292	64.096	77.522	93.439
16.25	13.333	28.381	57.292	64.096	77.522	93.439
16.3333	13.363	28.489	57.292	64.096	77.522	93.439
16.4167	13.333	28.273	57.292	64.096	77.522	93.439
16.5	13.303	28.345	57.292	64.096	77.522	93.439
16.5833	13.243	28.381	57.292	64.096	77.522	93.439
16.6667	13.273	28.309	57.031	64.096	77.522	93.439
16.75	13.243	28.345	57.031	64.096	77.233	93.439
16.8333	13.213	28.345	57.031	64.096	77.522	93.439
16.9167	13.213	28.309	57.031	64.096	77.522	93.439
17	13.183	28.273	57.031	64.096	77.233	93.665
17.0833	13.183	28.309	57.031	64.096	77.233	93.439
17.1667	13.153	28.309	57.031	64.096	77.233	93.665
17.25	13.153	28.237	57.031	64.096	77.233	93.439
17.3333	13.123	28.201	57.031	64.096	77.233	93.439
17.4167	13.093	28.201	57.031	64.096	77.233	93.665
17.5	13.093	28.201	57.031	64.096	77.233	93.439
17.5833	13.093	28.237	57.031	64.096	77.233	93.665
17.6667	13.033	28.165	57.031	64.096	77.233	93.665
17.75	13.063	28.165	56.771	64.096	77.233	93.439
17.8333	13.033	28.129	56.771	64.096	77.233	93.665
17.9167	13.003	28.094	56.771	64.096	77.233	93.439
18	13.003	28.094	56.771	64.096	77.233	93.665
18.0833	13.003	28.094	56.771	64.096	77.233	93.439
18.1667	13.003	28.094	56.771	64.096	77.233	93.665
18.25	12.973	28.129	56.771	64.096	77.233	93.439
18.3333	12.973	28.058	56.771	64.096	77.233	93.439
18.4167	12.943	28.058	56.771	64.096	77.233	93.665
18.5	12.943	28.022	56.771	64.096	77.233	93.439
18.5833	12.913	28.058	56.771	64.096	77.233	93.665
18.6667	12.913	28.058	56.771	64.096	77.233	93.439
18.75	12.883	27.986	56.771	64.362	77.233	93.665
18.8333	12.883	27.986	56.771	64.362	77.233	93.665
18.9167	12.883	27.95	56.771	64.362	77.233	93.439
19	12.853	27.986	56.771	64.362	77.233	93.665
19.0833	12.853	27.986	56.771	64.362	77.233	93.439
19.1667	12.853	27.95	56.771	64.362	77.233	93.665
19.25	12.853	27.95	56.771	64.362	77.233	93.665
19.3333	12.823	27.914	56.51	64.362	77.233	93.665
19.4167	12.823	27.95	56.51	64.362	77.233	93.665
19.5	12.793	27.914	56.51	64.362	77.233	93.665
19.5833	12.793	27.914	56.51	64.362	77.233	93.665
19.6667	12.763	27.842	56.51	64.362	77.233	93.665
19.75	12.763	27.878	56.51	64.362	77.233	93.665
19.8333	12.733	27.842	56.51	64.362	77.233	93.665
19.9167	12.763	27.914	56.51	64.362	77.233	93.665
20	12.733	27.842	56.51	64.362	77.233	93.665
20.0833	12.733	27.878	56.51	64.362	77.233	93.665
20.1667	12.703	27.842	56.51	64.362	77.233	93.665
20.25	12.733	27.806	56.51	64.362	77.233	93.665
20.3333	12.703	27.806	56.51	64.362	77.233	93.665
20.4167	12.703	27.806	56.51	64.362	77.233	93.665
20.5	12.703	27.806	56.51	64.362	77.233	93.665
20.5833	12.673	27.806	56.51	64.362	77.233	93.665
20.6667	12.703	27.806	56.51	64.362	77.233	93.665
20.75	12.673	27.77	56.51	64.362	77.233	93.665
20.8333	12.673	27.77	56.51	64.362	77.233	93.665
20.9167	12.673	27.77	56.51	64.362	76.945	93.665
21	12.643	27.77	56.51	64.362	77.233	93.665
21.0833	12.643	27.77	56.51	64.362	77.233	93.665
21.1667	12.643	27.77	56.51	64.362	77.233	93.665
21.25	12.613	27.698	56.51	64.362	77.233	93.665
21.3333	12.643	27.806	56.51	64.362	77.233	93.665
21.4167	12.583	27.698	56.51	64.362	76.945	93.665
21.5	12.643	27.698	56.51	64.362	76.945	93.665
21.5833	12.583	27.698	56.51	64.362	76.945	93.665
21.6667	12.613	27.698	56.51	64.362	77.233	93.665
21.75	12.583	27.662	56.51	64.362	76.945	93.665
21.8333	12.583	27.662	56.51	64.362	76.945	93.665
21.9167	12.583	27.662	56.25	64.362	76.945	93.665
22	12.583	27.59	56.25	64.362	76.945	93.665
22.0833	12.553	27.626	56.25	64.362	76.945	93.665
22.1667	12.613	27.734	56.25	64.362	76.945	93.665
22.25	12.553	27.662	56.25	64.362	76.945	93.665
22.3333	12.553	27.698	56.25	64.362	76.945	93.665
22.4167	12.553	27.59	56.25	64.362	76.945	93.665
22.5	12.553	27.662	56.25	64.362	76.945	93.665
22.5833	12.523	27.626	56.25	64.362	76.945	93.665
22.6667	12.553	27.662	56.25	64.362	77.233	93.665
22.75	12.523	27.626	56.25	64.362	76.945	93.665
22.8333	12.523	27.626	56.25	64.362	76.945	93.665
22.9167	12.553	27.554	56.25	64.362	76.945	93.665
23	12.523	27.626	56.25	64.362	76.945	93.665
23.0833	12.523	27.59	56.25	64.362	76.945	93.665
23.1667	12.492	27.626	56.25	64.362	76.945	93.665
23.25	12.492	27.59	56.25	64.362	77.233	93.665
23.3333	12.492	27.626	56.25	64.362	76.945	93.665
23.4167	12.492	27.59	56.25	64.362	76.945	93.665
23.5	12.462	27.59	56.25	64.362	76.945	93.665
23.5833	12.523	27.59	56.25	64.362	76.945	93.665
23.6667	12.462	27.59	56.25	64.362	76.945	93.665
23.75	12.492	27.554	56.25	64.362	76.945	93.665
23.8333	12.462	27.59	56.25	64.362	76.945	93.665
23.9167	12.492	27.554	56.25	64.362	76.945	93.665
24	12.462	27.554	56.25	64.362	76.945	93.665
24.0833	12.462	27.518	56.25	64.362	76.945	93.665
24.1667	12.432	27.482	56.25	64.362	77.233	93.665
24.25	12.462	27.554	56.25	64.362	76.945	93.665
24.3333	12.462	27.554	56.25	64.362	76.945	93.665
24.4167	12.462	27.554	56.25	64.362	77.233	93.665
24.5	12.402	27.554	56.25	64.362	76.945	93.665
24.5833	12.462	27.518	56.25	64.362	77.233	93.665
24.6667	12.432	27.662	56.25	64.362	77.233	93.665
24.75	12.432	27.518	56.25	64.362	76.945	93.665
24.8333	12.432	27.518	56.25	64.362	77.233	93.665
24.9167	12.432	27.446	56.25	64.362	77.233	93.665
25	12.402	27.446	56.25	64.362	76.945	93.665
25.0833	12.432	27.482	56.25	64.362	77.233	93.665
25.1667	12.372	27.518	56.25	64.362	77.233	93.665
25.25	12.432	27.482	56.25	64.362	77.233	93.665
25.3333	12.402	27.554	56.25	64.362	77.233	93.665
25.4167	12.432	27.518	56.25	64.362	77.233	93.665
25.5	12.402	27.518	56.25	64.362	77.233	93.665
25.5833	12.402	27.554	56.25	64.362	77.233	93.665
25.6667	12.372	27.518	56.25	64.362	77.233	93.665
25.75	12.432	27.518	56.25	64.362	77.233	93.665
25.8333	12.372	27.446	56.25	64.362	77.233	93.665
25.9167	12.402	27.518	56.25	64.362	77.233	93.665
26	12.342	27.482	56.25	64.362	77.233	93.665
26.0833	12.372	27.518	56.25	64.362	76.945	93.665
26.1667	12.342	27.446	56.25	64.362	77.233	93.665
26.25	12.402	27.482	56.25	64.362	77.233	93.665
26.3333	12.342	27.41	55.99	64.362	77.233	93.665
26.4167	12.402	27.446	55.99	64.362	77.233	93.665
26.5	12.342	27.446	55.99	64.362	77.233	93.665
26.5833	12.372	27.518	55.99	64.362	76.945	93.665
26.6667	12.372	27.446	55.99	64.362	77.233	93.665
26.75	12.372	27.482	55.99	64.362	77.233	93.665
26.8333	12.342	27.446	55.99	64.362	77.233	93.665
26.9167	12.372	27.518	55.99	64.362	77.233	93.665
27	12.372	27.446	55.99	64.362	77.233	93.665
27.0833	12.372	27.482	55.99	64.362	77.233	93.665
27.1667	12.312	27.482	55.99	64.362	77.233	93.665
27.25	12.372	27.446	55.99	64.362	77.233	93.665
27.3333	12.312	27.41	55.99	64.362	77.233	93.665
27.4167	12.342	27.482	55.99	64.362	77.233	93.665
27.5	12.342	27.446	55.99	64.362	77.233	93.665
27.5833	12.342	27.446	55.99	64.362	77.233	93.665
27.6667	12.342	27.482	55.99	64.362	77.233	93.665
27.75	12.342	27.482	55.99	64.362	77.233	93.665
27.8333	12.312	27.41	55.99	64.362	77.233	93.665
27.9167	12.342	27.482	55.99	64.362	77.233	93.665
28	12.342	27.482	55.99	64.362	77.233	93.665
28.0833	12.312	27.446	55.99	64.362	77.233	93.665
28.1667	12.312	27.482	55.99	64.362	77.233	93.665
28.25	12.312	27.41	55.99	64.362	77.233	93.665
28.3333	12.312	27.41	55.99	64.362	77.233	93.665
28.4167	12.312	27.482	55.99	64.362	77.233	93.665
28.5	12.342	27.446	55.99	64.362	77.233	93.665
28.5833	12.312	27.41	55.99	64.362	77.233	93.665
28.6667	12.312	27.482	55.99	64.362	77.233	93.665
28.75	12.282	27.446	55.99	64.362	77.233	93.665
28.8333	12.342	27.446	55.99	64.362	77.233	93.665
28.9167	12.282	27.482	55.99	64.362	77.233	93.665
29	12.312	27.482	55.99	64.362	77.233	93.665
29.0833	12.312	27.446	55.99	64.362	77.233	93.665
29.1667	12.312	27.446	55.99	64.362	77.233	93.665
29.25	12.282	27.374	55.99	64.362	77.233	93.665
29.3333	12.342	27.41	55.99	64.362	77.233	93.665
29.4167	12.282	27.374	55.99	64.362	77.233	93.665
29.5	12.342	27.446	55.99	64.362	77.233	93.665
29.5833	12.282	27.338	55.99	64.362	77.233	93.665
29.6667	12.282	27.41	55.99	64.362	77.233	93.665
29.75	12.282	27.374	55.99	64.362	77.233	93.665
29.8333	12.282	27.41	55.99	64.362	77.233	93.891
29.9167	12.312	27.374	55.99	64.362	77.233	93.665
30	12.252	27.41	55.99	64.362	77.233	93.891
30.0833	12.282	27.374	55.99	64.362	77.233	93.665
30.1667	12.282	27.482	55.99	64.362	77.233	93.665
30.25	12.312	27.374	55.99	64.362	77.233	93.891
30.3333	12.252	27.446	55.99	64.362	77.233	93.891
30.4167	12.312	27.374	55.99	64.362	77.233	93.891
30.5	12.252	27.482	55.99	64.362	77.233	93.891
30.5833	12.312	27.374	55.99	64.362	77.233	93.665
30.6667	12.252	27.446	55.99	64.362	77.233	93.891
30.75	12.312	27.446	55.99	64.362	77.233	93.665
30.8333	12.222	27.482	55.99	64.362	77.233	93.891
30.9167	12.312	27.482	55.99	64.362	77.233	93.891
31	12.252	27.446	55.99	64.362	77.233	93.891
31.0833	12.282	27.374	55.99	64.362	77.233	93.891
31.1667	12.252	27.446	55.99	64.362	77.233	93.891
31.25	12.312	27.374	55.99	64.362	77.233	93.891
31.3333	12.252	27.482	55.99	64.362	77.233	93.891
31.4167	12.282	27.374	55.99	64.362	77.233	93.891
31.5	12.222	27.518	55.99	64.362	77.233	93.891
31.5833	12.282	27.338	55.99	64.362	77.233	93.891
31.6667	12.222	27.518	55.99	64.362	77.233	93.891
31.75	12.312	27.266	55.99	64.362	77.233	93.891
31.8333	12.252	27.41	55.99	64.362	77.233	93.891
31.9167	12.252	27.482	55.99	64.362	77.233	93.891
32	12.252	27.482	55.99	64.362	77.233	93.891
32.0833	12.282	27.446	55.99	64.362	77.233	93.891
32.1667	12.252	27.482	55.99	64.362	77.233	93.891
32.25	12.222	27.41	55.99	64.362	77.233	93.891
32.3333	12.252	27.41	55.99	64.362	77.233	93.891
32.4167	12.252	27.482	55.99	64.362	77.233	93.891
32.5	12.252	27.446	55.99	64.362	77.233	93.891
32.5833	12.222	27.41	55.99	64.362	77.233	93.891
32.6667	12.282	27.482	55.99	64.362	77.233	93.891
32.75	12.222	27.446	55.99	64.362	77.233	93.891
32.8333	12.312	27.446	55.99	64.362	77.233	93.891
32.9167	12.222	27.482	55.99	64.362	77.233	93.891
33	12.282	27.482	55.99	64.362	77.233	93.891
33.0833	12.222	27.446	55.99	64.362	77.233	93.891
33.1667	12.282	27.446	55.99	64.362	77.233	93.891
33.25	12.192	27.374	55.99	64.362	77.233	93.891
33.3333	12.282	27.41	55.99	64.362	77.233	93.891
33.4167	12.252	27.374	55.99	64.362	77.233	93.891
33.5	12.252	27.446	55.99	64.362	77.233	93.891
33.5833	12.222	27.338	55.99	64.362	77.233	93.891
33.6667	12.252	27.41	55.99	64.362	77.233	93.891
33.75	12.252	27.374	55.99	64.362	77.233	93.891
33.8333	12.192	27.41	55.99	64.362	77.233	93.891
33.9167	12.282	27.374	55.99	64.362	77.233	93.891
34	12.192	27.41	55.99	64.362	77.233	93.891
34.0833	12.282	27.374	55.99	64.362	77.233	93.891
34.1667	12.192	27.482	55.99	64.362	77.233	93.891
34.25	12.282	27.374	55.99	64.362	77.233	93.891
34.3333	12.192	27.446	55.99	64.362	77.233	93.891
34.4167	12.282	27.374	55.99	64.362	77.233	93.891
34.5	12.192	27.482	55.99	64.362	77.233	93.891
34.5833	12.252	27.374	55.99	64.362	77.233	93.891
34.6667	12.192	27.446	55.99	64.362	77.233	93.891
34.75	12.072	27.446	55.99	64.362	77.233	93.891
34.8333	12.222	27.482	55.99	64.362	77.233	93.891
34.9167	12.252	27.482	55.99	64.362	77.233	93.891
35	12.192	27.446	55.99	64.362	77.233	93.891
35.0833	12.192	27.374	55.99	64.362	77.233	93.891
35.1667	12.192	27.446	55.99	64.362	77.233	93.891
35.25	12.222	27.374	55.99	64.362	77.522	93.891
35.3333	12.252	27.482	55.99	64.362	77.522	93.891
35.4167	12.222	27.374	55.99	64.362	77.233	93.891
35.5	12.282	27.518	55.99	64.362	77.522	93.891
35.5833	12.192	27.338	55.99	64.362	77.233	93.891
35.6667	12.282	27.518	55.99	64.362	77.522	93.891
35.75	12.222	27.266	55.99	64.362	77.522	93.891
35.8333	12.252	27.374	55.99	64.362	77.233	93.891
35.9167	12.222	27.482	55.99	64.362	77.233	93.891
36	12.282	27.374	55.99	64.362	77.522	93.891
36.0833	12.192	27.446	55.99	64.362	77.233	93.891
36.1667	12.252	27.446	55.99	64.362	77.522	93.891
36.25	12.192	27.482	55.99	64.362	77.233	93.891
36.3333	12.252	27.482	55.99	64.362	77.522	93.891
36.4167	12.132	27.446	55.99	64.362	77.233	93.891
36.5	12.252	27.374	55.99	64.362	77.522	93.891
36.5833	12.192	27.446	55.99	64.362	77.522	93.891
36.6667	12.222	27.374	55.99	64.362	77.522	93.891
36.75	12.192	27.482	55.99	64.362	77.522	93.891
36.8333	12.222	27.374	55.99	64.362	77.522	93.891
36.9167	12.222	27.518	55.99	64.362	77.522	93.891
37	12.252	27.338	55.99	64.362	77.522	93.891
37.0833	12.222	27.518	55.99	64.362	77.522	93.891
37.1667	12.222	27.266	55.99	64.362	77.233	93.891
37.25	12.282	27.41	55.99	64.362	77.522	93.891
37.3333	12.192	27.482	55.99	64.362	77.522	93.891
37.4167	12.222	27.482	55.99	64.362	77.522	93.891
37.5	12.192	27.446	55.99	64.362	77.522	93.891
37.5833	12.222	27.482	55.99	64.362	77.522	93.891
37.6667	12.132	27.41	55.99	64.362	77.522	93.891
37.75	12.252	27.41	55.99	64.362	77.522	93.891
37.8333	12.162	27.482	55.99	64.362	77.522	93.891
37.9167	12.222	27.446	55.99	64.362	77.522	93.891
38	12.162	27.41	55.99	64.362	77.522	93.891
38.0833	12.222	27.482	55.99	64.362	77.522	93.891
38.1667	12.192	27.446	55.99	64.362	77.522	93.891
38.25	12.162	27.446	55.99	64.362	77.522	93.891
38.3333	12.312	27.482	55.99	64.362	77.522	93.891
38.4167	12.162	27.482	55.99	64.362	77.522	93.891
38.5	12.282	27.446	55.99	64.362	77.522	93.891
38.5833	12.102	27.446	55.729	64.362	77.522	93.891
38.6667	12.222	27.374	55.99	64.362	77.522	93.891
38.75	12.162	27.41	55.99	64.362	77.522	93.891
38.8333	12.222	27.374	55.99	64.362	77.522	93.891
38.9167	12.192	27.446	55.99	64.362	77.522	93.665
39	12.222	27.338	55.99	64.362	77.522	93.665
39.0833	12.162	27.41	55.99	64.362	77.522	93.891
39.1667	12.222	27.374	55.99	64.362	77.522	93.665
39.25	12.162	27.41	55.99	64.362	77.522	93.665
39.3333	12.222	27.374	55.99	64.362	77.233	93.891
39.4167	12.222	27.482	55.99	64.362	77.233	93.891
39.5	12.162	27.446	55.99	64.362	77.81	93.891
39.5833	12.252	27.374	55.99	64.362	77.522	93.665
39.6667	12.192	27.446	55.99	64.362	77.522	93.665
39.75	12.252	27.374	55.99	64.362	77.522	93.665
39.8333	12.132	27.482	55.99	64.362	77.522	93.665
39.9167	12.222	27.374	55.99	64.362	77.522	93.665
40	12.162	27.518	55.99	64.362	78.098	93.665
40.0833	12.252	27.338	55.729	64.362	77.522	93.665
40.1667	12.162	27.518	55.99	64.362	77.522	93.665
40.25	12.252	27.266	55.729	64.362	77.522	93.891
40.3333	12.162	27.374	55.99	64.362	77.522	93.665
40.4167	12.252	27.482	55.99	64.362	77.522	93.665
40.5	12.192	27.374	55.99	64.362	77.522	93.891
40.5833	12.222	27.446	55.729	64.362	77.522	93.891
40.6667	12.192	27.446	55.99	64.362	77.522	93.891
40.75	12.192	27.482	55.99	64.362	77.522	93.665
40.8333	12.252	27.482	55.99	64.362	77.522	93.665
40.9167	12.192	27.446	55.99	64.362	77.522	93.665
41	12.252	27.374	55.99	64.362	77.522	93.665
41.0833	12.192	27.446	55.99	64.362	77.522	93.665
41.1667	12.252	27.374	55.99	64.362	77.522	93.665
41.25	12.162	27.482	55.99	64.362	77.522	93.665
41.3333	12.252	27.374	55.99	64.362	77.522	93.665
41.4167	12.162	27.518	55.99	64.362	77.522	93.891
41.5	12.252	27.338	55.99	64.362	77.522	93.665
41.5833	12.192	27.518	55.99	64.362	77.522	93.665
41.6667	12.132	27.266	55.99	64.362	77.522	93.891
41.75	12.222	27.41	55.99	64.362	77.522	93.891
41.8333	12.192	27.482	55.99	64.362	77.522	93.891
41.9167	11.982	27.482	55.99	64.362	77.522	93.665
42	12.162	27.374	55.99	64.362	77.522	93.665
42.0833	12.252	27.518	55.99	64.362	77.522	93.665
42.1667	12.132	27.338	55.729	64.362	77.522	93.665
42.25	12.222	27.518	55.99	64.362	77.522	93.665
42.3333	12.132	27.266	55.99	64.362	77.522	93.665
42.4167	12.252	27.41	55.99	64.362	77.522	93.665
42.5	12.162	27.446	55.99	64.362	77.522	93.665
42.5833	12.222	27.482	55.729	64.362	77.522	93.665
42.6667	11.081	25.504	54.427	64.362	76.945	92.76
42.75	9.459	22.95	52.344	63.298	75.793	92.308
42.8333	7.928	20.827	50.26	60.638	74.64	91.855
42.9167	6.757	18.777	48.177	58.245	73.487	91.629
43	5.766	17.158	46.354	55.851	72.334	91.176
43.0833	4.835	14.928	44.531	53.723	71.47	90.95
43.1667	4.264	14.245	42.708	51.862	70.317	90.724
43.25	3.514	12.95	41.146	50.266	69.452	90.271
43.3333	3.093	11.906	39.583	48.67	68.876	90.045
43.4167	2.601	10.863	38.021	47.074	68.012	89.819
43.5	2.327	10.036	36.719	45.479	67.147	89.593
43.5833	1.892	9.209	35.417	44.149	66.282	89.367
43.6667	1.709	8.561	34.115	43.085	65.706	89.14
43.75	1.465	7.806	32.813	41.755	64.841	88.914
43.8333	0	7.302	31.771	40.957	64.265	88.688
43.9167	0	6.691	30.729	39.894	63.689	88.462
44	0.937	6.295	29.688	38.83	63.112	88.235
44.0833	0	5.791	28.646	38.032	62.536	88.009
44.1667	0.727	5.432	27.865	37.234	61.96	87.783
44.25	0	5	26.823	36.436	61.383	87.557
44.3333	0.477	4.712	26.042	35.638	60.807	87.33
44.4167	0	4.353	25.313	34.84	60.231	87.33
44.5	0.375	4.101	24.583	34.309	59.942	87.104
44.5833	0	3.813	23.828	33.777	59.366	86.878
44.6667	0.274	3.633	23.177	32.979	59.078	86.878
44.75	0.336	3.353	22.474	32.447	58.501	86.652
44.8333	0.245	3.169	21.849	32.181	58.213	86.425
44.9167	0.265	2.957	21.224	31.383	57.637	86.425
45	0.181	2.824	20.625	31.117	57.349	86.199
45.0833	0.223	2.608	20.13	30.585	57.061	86.199
45.1667	0.186	2.493	19.531	30.053	56.484	85.973
45.25	0.15	2.317	19.089	29.787	56.196	85.973
45.3333	0	2.219	18.542	29.255	55.908	85.747
45.4167	0.138	2.104	18.151	28.989	55.62	85.747
45.5	0	2.011	17.63	28.723	55.331	85.52
45.5833	0.092	0	17.266	28.457	55.043	85.52
45.6667	0	1.795	16.771	27.926	54.755	85.52
45.75	0.004	1.712	16.432	27.66	54.467	85.294
45.8333	0	1.615	16.042	27.394	54.179	85.294
45.9167	0.086	1.576	15.677	27.128	53.89	85.068
46	0	1.468	15.365	26.862	53.602	85.068
46.0833	0.056	0	15	26.596	53.314	85.068
46.1667	0	1.317	14.714	26.383	53.314	84.842
46.25	0	0	14.375	26.25	53.026	84.842
46.3333	0	1.165	14.115	25.957	52.738	84.842
46.4167	0	0	13.776	25.824	52.45	84.842
46.5	0.104	1.058	13.542	25.559	52.45	84.615
46.5833	0.123	0	13.229	25.452	52.161	84.615
46.6667	0.095	0.968	13.021	25.186	51.873	84.615
46.75	0.098	0	12.708	25.08	51.873	84.615
46.8333	0.059	0.906	12.526	24.867	51.585	84.389
46.9167	0	0	12.266	24.734	51.297	84.389
47	0.049	0.838	12.109	24.521	51.297	84.389
47.0833	0	0	11.849	24.468	51.297	84.389
47.1667	0.055	0.781	11.615	24.255	51.009	84.389
47.25	0.148	0	11.484	24.176	51.009	84.163
47.3333	0.056	0.723	11.198	23.963	50.72	84.163
47.4167	0	0	11.12	23.91	50.432	84.163
47.5	0.058	0.68	10.885	23.75	50.432	84.163
47.5833	0	0	10.755	23.67	50.144	84.163
47.6667	0.047	0.626	10.495	23.537	50.144	84.163
47.75	0.117	0	10.417	23.457	50.144	83.937
47.8333	0.086	0.59	10.234	23.324	49.856	83.937
47.9167	0.062	0	10.052	23.245	49.856	83.937
48	0	0.536	9.974	23.138	49.856	83.937
48.0833	0.053	0	9.792	23.059	49.568	83.937
48.1667	0	0.518	9.714	22.952	49.568	83.937
48.25	0.04	0	9.479	22.846	49.28	83.937
48.3333	0	0.511	9.427	22.819	49.28	83.71
48.4167	0.055	0.522	9.219	22.686	49.28	83.71
48.5	0	0.464	9.193	22.66	48.991	83.71
48.5833	0.074	0.511	9.01	22.553	48.991	83.71
48.6667	0	0.464	8.906	22.553	48.991	83.71
48.75	0.105	0	8.828	22.367	48.991	83.71
48.8333	0.123	0.406	8.672	22.394	48.703	83.71
48.9167	0.067	0.475	8.646	22.261	48.703	83.71
49	0.129	0.439	8.464	22.261	48.703	83.71
49.0833	0	0.457	8.49	22.128	48.703	83.71
49.1667	0.135	0.424	8.307	22.154	48.415	83.71
49.25	0	0.421	8.281	22.021	48.415	83.484
49.3333	0.04	0.374	8.151	22.048	48.415	83.71
49.4167	0	0.363	8.047	21.915	48.415	83.484
49.5	0.083	0.388	7.995	21.941	48.127	83.484
49.5833	0	0.36	7.865	21.782	48.127	83.484
49.6667	0.063	0	7.891	21.835	48.127	83.484
49.75	0.156	0.312	7.708	21.755	48.127	83.484
49.8333	0.082	0	7.708	21.729	47.839	83.484
49.9167	0	0.276	7.578	21.649	47.839	83.484
50	0.115	0	7.526	21.622	47.839	83.484
50.0833	0	0.272	7.474	21.569	47.839	83.484
50.1667	0.107	0	7.37	21.543	47.839	83.484
50.25	0.134	0.26	7.37	21.489	47.839	83.484
50.3333	0.156	0	7.24	21.489	47.839	83.484
50.4167	0.085	0.26	7.266	21.436	47.55	83.484
50.5	0	0.282	7.135	21.41	47.55	83.484
50.5833	0.058	0.291	7.109	21.356	47.55	83.484
50.6667	0	0.304	7.031	21.33	47.55	83.484
50.75	0.028	0.268	6.979	21.303	47.55	83.258
50.8333	0	0.257	6.953	21.25	47.55	83.484
50.9167	0.12	0	6.823	21.277	47.262	83.484
51	0	0.219	6.875	21.197	47.55	83.258
51.0833	0.116	0	6.719	21.223	47.262	83.258
51.1667	0.158	0.205	6.771	21.144	47.262	83.258
51.25	0.11	0	6.641	21.197	47.262	83.258
51.3333	0.163	0.214	6.693	21.064	47.262	83.258
51.4167	0.089	0	6.589	21.117	47.262	83.258
51.5	0.109	0.211	6.589	21.037	47.262	83.258
51.5833	0	0	6.563	21.037	47.262	83.258
51.6667	0.129	0.173	6.406	21.011	47.262	83.258
51.75	0	0	6.484	20.984	47.262	83.258
51.8333	0.094	0.192	6.354	20.984	46.974	83.258
51.9167	0	0	6.38	20.904	46.974	83.258
52	0.075	0.195	6.276	20.957	46.974	83.258
52.0833	0	0.268	6.328	20.851	46.974	83.258
52.1667	0.051	0.167	6.224	20.931	46.974	83.258
52.25	0	0	6.224	20.824	46.974	83.258
52.3333	0.052	0.201	6.172	20.878	46.974	83.258
52.4167	0	0.264	6.146	20.798	46.974	83.258
52.5	0.059	0.186	6.12	20.851	46.974	83.258
52.5833	0	0.255	6.068	20.745	46.974	83.258
52.6667	0.084	0.193	6.094	20.798	46.974	83.258
52.75	0	0.217	5.964	20.745	46.974	83.258
52.8333	0.086	0.236	6.042	20.745	46.686	83.258
52.9167	0	0.237	5.911	20.771	46.974	83.258
53	0.127	0.199	5.964	20.691	46.686	83.258
53.0833	0.133	0.232	5.833	20.745	46.974	83.258
53.1667	0.121	0.197	5.938	20.638	46.686	83.258
53.25	0.115	0	5.781	20.745	46.686	83.258
53.3333	0	0.198	5.833	20.585	46.686	83.258
53.4167	0.11	0.221	5.833	20.691	46.686	83.258
53.5	0	0.202	5.755	20.612	46.686	83.258
53.5833	0.115	0.237	5.807	20.638	46.686	83.258
53.6667	0	0	5.703	20.638	46.686	83.258
53.75	0.08	0.234	5.755	20.559	46.686	83.258
53.8333	0	0.242	5.651	20.585	46.686	83.258
53.9167	0.062	0.211	5.677	20.532	46.686	83.258
54	0	0	5.625	20.585	46.686	83.258
54.0833	0.087	0.194	5.677	20.479	46.686	83.258
54.1667	0	0	5.573	20.585	46.686	83.258
54.25	0.062	0.192	5.625	20.479	46.398	83.258
54.3333	0	0	5.521	20.532	46.686	83.258
54.4167	0.085	0.146	5.573	20.452	46.686	83.258
54.5	0	0	5.495	20.505	46.686	83.258
54.5833	0.054	0.183	5.547	20.505	46.686	83.258
54.6667	0	0	5.469	20.452	46.398	83.258
54.75	0.07	0.215	5.469	20.505	46.686	83.258
54.8333	0	0	5.443	20.426	46.686	83.258
54.9167	0.059	0.181	5.391	20.532	46.398	83.258
55	0.134	0	5.495	20.426	46.398	83.258
55.0833	0	0.195	5.339	20.479	46.398	83.258
55.1667	0.124	0.244	5.443	20.399	46.686	83.258
55.25	0	0.219	5.286	20.479	46.686	83.258
55.3333	0.084	0.212	5.417	20.372	46.398	83.258
55.4167	0	0.214	5.286	20.426	46.398	83.258
55.5	0.103	0	5.365	20.399	46.398	83.258
55.5833	0	0.228	5.339	20.372	46.398	83.258
55.6667	0.113	0	5.286	20.399	46.398	83.258
55.75	0	0.196	5.339	20.319	46.398	83.258
55.8333	0.056	0	5.234	20.452	46.398	83.258
55.9167	0	0.218	5.313	20.346	46.398	83.258
56	0.045	0.208	5.208	20.426	46.398	83.258
56.0833	0	0.225	5.313	20.319	46.398	83.258
56.1667	0.045	0	5.182	20.372	46.398	83.258
56.25	0	0.19	5.26	20.346	46.398	83.258
56.3333	0.067	0	5.182	20.346	46.398	83.258
56.4167	0	0.184	5.234	20.346	46.398	83.258
56.5	0.103	0	5.208	20.346	46.398	83.258
56.5833	0	0.171	5.156	20.346	46.398	83.258
56.6667	0.081	0	5.208	20.293	46.398	83.258
56.75	0	0.14	5.078	20.399	46.398	83.258
56.8333	0.055	0	5.208	20.266	46.398	83.258
56.9167	0	0.172	5.052	20.372	46.398	83.258
57	0.068	0	5.182	20.266	46.398	83.258
57.0833	0.108	0.205	5.078	20.319	46.398	83.258
57.1667	0.088	0	5.104	20.239	46.398	83.258
57.25	0.097	0.107	5.052	20.266	46.398	83.258
57.3333	0	0	5.052	20.266	46.398	83.258
57.4167	0.108	0.099	5.052	20.266	46.398	83.258
57.5	0	0	5	20.266	46.398	83.258
57.5833	0.06	0.132	5.13	20.213	46.398	83.258
57.6667	0	0	4.974	20.293	46.398	83.258
57.75	0.071	0.123	5.104	20.213	46.398	83.258
57.8333	0	0	4.974	20.319	46.398	83.258
57.9167	0.062	0.144	5	20.16	46.398	83.258
58	0.164	0	4.974	20.319	46.398	83.258
58.0833	0.069	0.167	5	20.186	46.398	83.258
58.1667	0	0	5.052	20.293	46.398	83.258
58.25	0.072	0.133	4.922	20.213	46.398	83.258
58.3333	0	0	5	20.213	46.398	83.258
58.4167	0.072	0.173	4.896	20.213	46.398	83.258
58.5	0.15	0	5	20.213	46.398	83.258
58.5833	0.122	0.123	4.896	20.213	46.398	83.258
58.6667	0.159	0.233	4.974	20.186	46.398	83.258
58.75	0.117	0.176	4.948	20.266	46.398	83.258
58.8333	0	0	4.922	20.133	46.398	83.258
58.9167	0.087	0.155	4.974	20.266	46.398	83.258
59	0	0	4.896	20.133	46.398	83.258
59.0833	0.084	0.167	5	20.266	46.398	83.258
59.1667	0.17	0	4.844	20.186	46.398	83.258
59.25	0.131	0.122	4.948	20.239	46.398	83.258
59.3333	0.159	0	4.87	20.16	46.398	83.258
59.4167	0.093	0.132	4.896	20.16	46.398	83.258
59.5	0	0	4.922	20.213	46.398	83.258
59.5833	0.093	0.146	4.844	20.133	46.398	83.258
59.6667	0.175	0	4.922	20.213	46.398	83.258
59.75	0.114	0.141	4.818	20.08	46.398	83.258
59.8333	0	0	4.922	20.213	46.398	83.258
59.9167	0.101	0.147	4.844	20.133	46.398	83.258
60	0.161	0	4.87	20.213	46.398	83.258
60.0833	0.122	0.338	4.87	20.133	46.398	83.258
60.1667	0.128	0.233	4.818	20.16	46.398	83.258
60.25	0	0.2	4.87	20.16	46.398	83.258
60.3333	0.128		4.766	20.133	46.398	83.258
60.4167	0		4.896	20.213	46.398	83.258
60.5	0.102		4.766	20.106	46.398	83.258
60.5833	0.159		4.87	20.266	46.398	83.258
60.6667	0.066		4.792	20.106	46.398	83.258
60.75	0		4.818	20.186	46.398	83.258
60.8333	0.147		4.792	20.16	46.398	83.258
60.9167	0		4.792	20.213	46.398	83.258
61	0.04		4.844	20.16	46.398	83.258
61.0833	0		4.74	20.16	46.398	83.258
61.1667	0.08		4.818	20.213	46.398	83.258
61.25	0		4.714	20.106	46.398	83.258
61.3333	0.111		4.87	20.239	46.11	83.258
61.4167	0		4.74	20.08	46.398	83.258
61.5	0.114		4.818	20.213	46.398	83.258
61.5833	0.183		4.74	20.08	46.398	83.258
61.6667	0.12		4.766	20.213	46.398	83.258
61.75	0.177		4.766	20.133	46.398	83.258
61.8333	0		4.74	20.133	46.398	83.258
61.9167	0.115		4.766	20.186	46.398	83.258
62	0		4.714	20.133	46.398	83.258
62.0833	0.071		4.792	20.213	46.398	83.258
62.1667	0		4.688	20.08	46.398	83.258
62.25	0.048		4.818	20.239	46.398	83.258
62.3333	0		4.661	20.08	46.398	83.258
62.4167	0.062		4.792	20.213	46.398	83.258
62.5	0		4.714	20.133	46.398	83.258
62.5833	0.091		4.766	20.133	46.398	83.258
62.6667	0		4.74	20.106	46.398	83.258
62.75	0.049		4.714	20.106	46.398	83.258
62.8333	0		4.714	20.186	46.398	83.258
62.9167	0.077		4.661	20.08	46.398	83.258
63	0		4.74	20.186	46.398	83.258
63.0833	0.043		4.661	20.106	46.398	83.258
63.1667	0		4.792	20.133	46.398	83.258
63.25	0.15		4.688	20.08	46.398	83.258
63.3333	0		4.766	20.133	46.398	83.258
63.4167	0		4.688	20.106	46.398	83.258
63.5	0.136		4.74	20.106	46.398	83.258
63.5833	0		4.714	20.133	46.398	83.258
63.6667	0.136		4.714	20.106	46.398	83.258
63.75	0.191		4.74	20.213	46.398	83.258
63.8333	0.066		4.661	20.08	46.398	83.258
63.9167	0		4.766	20.213	46.398	83.258
64	0.044		4.635	20.08	46.686	83.258
64.0833	0.165		4.74	20.186	46.398	83.258
64.1667	0.066		4.635	20.106	46.398	83.258
64.25	0		4.74	20.08	46.398	83.258
64.3333	0.102		4.609	20.106	46.398	83.258
64.4167	0.191		4.714	20.027	46.398	83.258
64.5	0.126		4.661	20.133	46.398	83.258
64.5833	0.16		4.714	20	46.398	83.258
64.6667	0.151		4.661	20.133	46.398	83.258
64.75	0.1		4.635	20	46.398	83.258
64.8333	0		4.688	20.133	46.398	83.258
64.9167	0.069		4.583	19.973	46.398	83.258
65	0		4.688	20.133	46.398	83.258
65.0833	0.044		4.609	20	46.686	83.258
65.1667	0		4.766	20.08	46.398	83.258
65.25	0.048		4.583	20.08	46.398	83.258
65.3333	0		4.714	20	46.398	83.258
65.4167	0.071		4.635	20.08	46.398	83.258
65.5	0.178		4.714	20	46.686	83.258
65.5833	0.17		4.635	20.08	46.398	83.258
65.6667	0		4.661	19.973	46.398	83.258
65.75	0		4.661	20.106	46.686	83.258
65.8333	0.067		4.661	19.947	46.398	83.258
65.9167	0		4.714	20.106	46.398	83.258
66	0.071		4.635	20	46.398	83.258
66.0833	0		4.714	20.053	46.398	83.258
66.1667	0.092		4.557	20.027	46.398	83.258
66.25	0		4.74	20.08	46.686	83.258
66.3333	0.026		4.609	20.027	46.398	83.258
66.4167	0		4.714	20.053	46.686	83.258
66.5	0.059		4.635	20.08	46.398	83.258
66.5833	0.159		4.661	20	46.398	83.258
66.6667	0.115		4.609	20.106	46.686	83.258
66.75	0.104		4.661	19.947	46.398	83.258
66.8333	0		4.661	20.133	46.686	83.258
66.9167	0.053		4.609	19.947	46.398	83.258
67	0		4.688	20.106	46.686	83.258
67.0833	0.061		4.609	20	46.686	83.258
67.1667	0.188		4.688	20.08	46.398	83.258
67.25	0.086		4.583	19.973	46.686	83.258
67.3333	0		4.714	20.027	46.398	83.258
67.4167	0.054		4.531	19.973	46.686	83.258
67.5	0		4.688	20.053	46.686	83.258
67.5833	0.103		4.583	20.053	46.686	83.258
67.6667	0		4.688	20	46.398	83.258
67.75	0.153		4.609	20.106	46.398	83.258
67.8333	0.111		4.635	19.973	46.398	83.258
67.9167	0		4.609	20.106	46.686	83.258
68	0.092		4.635	19.973	46.686	83.258
68.0833	0		4.661	20.106	46.686	83.258
68.1667	0.03		4.609	20	46.686	83.258
68.25	0		4.661	20.08	46.398	83.258
68.3333	0.077		4.609	20	46.686	83.258
68.4167	0		4.688	20	46.686	83.258
68.5	0.038		4.609	20.053	46.686	83.258
68.5833	0		4.688	20	46.686	83.258
68.6667	0.092		4.557	20.053	46.398	83.258
68.75	0		4.688	20	46.686	83.258
68.8333	0		4.557	20.133	46.398	83.258
68.9167	0.111		4.688	19.947	46.398	83.258
69	0.123		4.557	20.053	46.686	83.258
69.0833	0.125		4.688	19.973	46.686	83.258
69.1667	0.16		4.557	20.133	46.686	83.258
69.25	0.014		4.714	19.947	46.398	83.258
69.3333	0		4.557	20.08	46.398	83.258
69.4167	0.031		4.661	19.973	46.686	83.258
69.5	0.191		4.583	20.08	46.398	83.258
69.5833	0.063		4.714	20	46.686	83.258
69.6667	0		4.609	20.053	46.686	83.258
69.75	0.047		4.688	20.027	46.686	83.258
69.8333	0		4.531	20.027	46.686	83.258
69.9167	0.096		4.688	20.053	46.686	83.258
70	0.168		4.557	19.973	46.686	83.258
70.0833	0.132		4.635	20.08	46.686	83.258
70.1667	0.117		4.583	19.973	46.398	83.258
70.25	0		4.635	20.133	46.686	83.258
70.3333	0.083		4.635	19.947	46.686	83.258
70.4167	0		4.635	20.133	46.398	83.258
70.5	0.059		4.661	19.947	46.686	83.258
70.5833	0		4.609	20.106	46.398	83.258
70.6667	0.031		4.609	20	46.686	83.258
70.75	0		4.557	20.053	46.686	83.258
70.8333	0.05		4.635	20.053	46.686	83.258
70.9167	0.19		4.531	19.973	46.686	83.258
71	0.078		4.661	20.08	46.398	83.258
71.0833	0		4.531	19.947	46.686	83.258
71.1667	0.095		4.635	20.106	46.686	83.258
71.25	0		4.479	19.947	46.686	83.258
71.3333	0.04		4.531	20.08	46.686	83.258
71.4167	0		4.531	19.947	46.398	83.258
71.5	0.141		4.635	20.08	46.686	83.258
71.5833	0.148		4.401	19.947	46.398	83.258
71.6667	0		4.557	20.053	46.686	83.258
71.75	0.054		4.635	20.027	46.686	83.258
71.8333	0		4.609	20.08	46.686	83.258
71.9167	0.075		4.609	20.08	46.686	83.258
72	0		4.505	20.027	46.686	83.258
72.0833	0.032		4.583	20.106	46.686	83.258
72.1667	0		4.557	19.973	46.686	83.258
72.25	0.08		4.583	20.133	46.686	83.258
72.3333	0		4.479	19.973	46.686	83.258
72.4167	0.154		4.505	20.106	46.686	83.258
72.5	0.135		4.583	19.973	46.686	83.258
72.5833	0		4.635	20.16	46.686	83.258
72.6667	0.105		4.531	19.973	46.686	83.258
72.75	0		4.531	20.133	46.686	83.258
72.8333	0.063		4.531	20	46.686	83.258
72.9167	0		4.479	20.027	46.686	83.258
73	0.099		4.453	20.053	46.686	83.258
73.0833	0		4.714	19.973	46.686	83.258
73.1667	0.08		4.531	20.106	46.686	83.258
73.25	0.09		4.635	20	46.686	83.258
73.3333	0.141		4.531	20.133	46.686	83.258
73.4167	0.084		4.714	20	46.686	83.258
73.5	0		4.453	20.106	46.686	83.258
73.5833	0.08		4.583	20.027	46.686	83.258
73.6667	0		4.505	20.08	46.686	83.258
73.75	0.025		4.609	20.053	46.398	83.258
73.8333	0		4.479	20.027	46.686	83.258
73.9167	0.061		4.609	20.106	46.686	83.258
74	0.158		4.688	20	46.686	83.258
74.0833	0		4.688	20.186	46.686	83.258
74.1667	0.125		4.609	19.973	46.686	83.258
74.25	0.104		4.583	20.133	46.686	83.258
74.3333	0.108		4.635	20	46.686	83.258
74.4167	0		4.583	20.106	46.686	83.258
74.5	0.028		4.557	20.053	46.686	83.258
74.5833	0		4.531	20.08	46.686	83.258
74.6667	0.022		4.714	20.08	46.686	83.258
74.75	0		4.635	20	46.686	83.258
74.8333	0.067		4.714	20.133	46.686	83.258
74.9167	0		4.557	19.973	46.686	83.258
75	0		4.583	20.186	46.686	83.258
75.0833	0.096		5.391	19.973	46.686	83.258
75.1667	0		4.818	20.106	46.686	83.258
75.25	0.106		4.583	20	46.686	83.258
75.3333	0		4.714	20.053	46.686	83.258
75.4167	0		4.635	20.053	46.686	83.258
75.5	0		4.609	20.053	46.686	83.258
75.5833	0.063		4.531	20.027	46.686	83.258
75.6667	0		4.661	20.053	46.686	83.258
75.75	0		4.531	20.106	46.686	83.258
75.8333	0		4.792	19.973	46.686	83.258
75.9167	0.021		4.609	20.133	46.686	83.258
76	0.166		4.531	19.973	46.686	83.258
76.0833	0.146		4.505	20.08	46.686	83.258
76.1667	0.161		4.583	19.973	46.686	83.258
76.25	0.174		4.557	20.08	46.686	83.258
76.3333	0.039		4.583	20.027	46.686	83.258
76.4167	0		4.479	20.053	46.686	83.258
76.5	0.013		4.505	20.053	46.686	83.258
76.5833	0		4.583	20	46.686	83.258
76.6667	0.088		4.635	20.08	46.686	83.258
76.75	0		4.531	20.027	46.974	83.258
76.8333	0.02		4.531	20.16	46.686	83.258
76.9167	0.144		4.531	20	46.686	83.258
77	0.089		4.479	20.133	46.686	83.258
77.0833	0.083		4.453	19.973	46.686	83.258
77.1667	0		4.714	20.133	46.686	83.258
77.25	0		4.531	20	46.686	83.258
77.3333	0		4.635	20.16	46.686	83.258
77.4167	0.097		4.531	20	46.686	83.258
77.5	0		4.714	20.08	46.686	83.258
77.5833	0.008		4.453	20	46.686	83.258
77.6667	0.174		4.583	20.053	46.686	83.258
77.75	0		4.505	19.973	46.686	83.258
77.8333	0.053		4.609	19.973	46.974	83.258
77.9167	0		4.479	20.08	46.686	83.258
78	0		4.609	20.239	46.686	83.258
78.0833	0		4.688	20.213	46.686	83.258
78.1667	0.054		4.688	19.973	46.686	83.258
78.25	0.195		4.609	20.106	46.686	83.258
78.3333	0.028		4.583	20	46.686	83.258
78.4167	0.184		4.635	20.053	46.686	83.032
78.5	0.035		4.583	20.053	46.686	83.258
78.5833	0.141		4.557	20.053	46.686	83.258
78.6667	0.013		4.531	20.027	46.686	83.258
78.75	0		4.714	20.053	46.686	83.258
78.8333	0.049		4.635	20.106	46.686	83.258
78.9167	0.152		4.714	19.973	46.974	83.258
79	0.176		4.557	20.133	46.686	83.258
79.0833	0.129		4.583	19.973	46.686	83.032
79.1667	0		4.531	20.08	46.686	83.258
79.25	0.058		4.661	19.973	46.686	83.258
79.3333	0		4.531	20.08	46.686	83.258
79.4167	0.05		4.792	20.027	46.686	83.258
79.5	0		4.609	20.053	46.686	83.258
79.5833	0.042		4.531	20.053	46.686	83.032
79.6667	0		4.505	20	46.686	83.258
79.75	0.08		4.583	20.08	46.686	83.258
79.8333	0		4.557	20.027	46.686	83.258
79.9167	0.043		4.583	20.16	46.686	83.258
80	0.135		4.479	20	46.686	83.258
80.0833	0.094		4.505	20.133	46.686	83.258
80.1667	0.088		4.583	19.973	46.686	83.258
80.25	0.154		4.635	20.133	46.686	83.258
80.3333	0.084		4.531	20	46.686	83.258
80.4167	0		4.531	20.16	46.686	83.258
80.5	0.018		4.531	20	46.686	83.258
80.5833	0		4.479	20.08	46.974	83.258
80.6667	0.071		4.453	20	46.686	83.258
80.75	0.174		4.714	20.053	46.686	83.032
80.8333	0		4.531	19.973	46.686	83.258
80.9167	0.193		4.635	19.973	46.686	83.258
81	0		4.531	20.08	46.686	83.258
81.0833	0.165		4.714	20.239	46.686	83.032
81.1667	0		4.453	20.213	46.686	83.258
81.25	0		4.583	20.186	46.686	83.258
81.3333	0.089		4.505	19.973	46.686	83.032
81.4167			4.609	20.106	46.686	83.258
81.5			4.479	20	46.686	83.032
81.5833			4.609	20.053	46.686	83.258
81.6667			4.688	20.053	46.686	83.258
81.75			4.688	20.053	46.686	83.258
81.8333			4.609	20.027	46.686	83.258
81.9167			4.531	20.053	46.398	83.258
82			4.479	20.106	46.974	83.032
82.0833			4.453	19.973	46.686	83.258
82.1667			4.714	20.133	46.686	83.032
82.25			4.531	19.973	46.974	83.258
82.3333			4.635	20.08	46.686	83.258
82.4167			4.531	19.973	46.974	83.258
82.5			4.714	20.08	46.686	83.032
82.5833			4.453	20.027	46.686	83.032
82.6667			4.583	20.053	46.686	83.258
82.75			4.505	20.053	46.686	83.032
82.8333			4.609	20	46.686	83.258
82.9167			4.479	20.08	46.686	83.032
83			4.609	20.027	46.686	83.032
83.0833			4.688	20.16	46.686	83.032
83.1667			4.688	20	46.686	83.258
83.25			4.609	20.133	46.686	83.258
83.3333			4.453	19.973	46.686	83.258
83.4167			4.583	20.133	46.686	83.032
83.5			4.505	20	46.974	83.032
83.5833			4.609	20.16	46.686	83.258
83.6667			4.479	20	46.686	83.032
83.75			4.609	20.08	46.686	83.258
83.8333			4.688	20	46.686	83.032
83.9167			4.688	20	46.686	83.032
84			4.609	20.133	46.686	83.258
84.0833			4.583	19.973	46.686	83.032
84.1667			4.505	20.133	46.686	83.032
84.25			4.609	20	46.686	83.032
84.3333			4.375	20.133	46.686	83.032
84.4167			4.297	19.654	46.686	82.805
84.5			4.219	20.027	46.686	82.805
84.5833			4.167	19.707	46.686	82.353
84.6667			3.984	19.468	46.686	82.353
84.75			3.906	19.096	46.686	82.127
84.8333			3.854	18.803	46.686	81.9
84.9167			3.724	18.537	46.686	81.9
85			3.724	18.218	46.686	81.674
85.0833			3.49	17.952	46.686	81.448
85.1667			3.62	17.606	46.686	81.222
85.25			3.385	17.447	46.398	81.222
85.3333			3.359	17.048	46.686	80.995
85.4167			3.151	16.888	46.398	80.769
85.5			3.229	16.463	45.821	80.543
85.5833			2.969	16.41	45.821	80.543
85.6667			3.073	16.011	45.533	80.317
85.75			2.865	15.851	45.245	80.09
85.8333			2.917	15.452	45.245	80.09
85.9167			2.708	15.293	44.669	79.638
86			2.734	15.027	44.669	79.638
86.0833			2.534	14.787	44.092	79.412
86.1667			2.539	14.654	44.092	79.186
86.25			2.409	14.282	43.804	79.186
86.3333			2.328	14.202	43.516	78.959
86.4167			2.289	13.83	43.228	78.733
86.5			2.333	13.83	42.939	78.733
86.5833			2.156	13.378	42.651	78.507
86.6667			2.12	13.351	42.363	78.507
86.75			2.055	12.979	42.075	78.281
86.8333			1.948	12.952	42.075	78.054
86.9167			1.977	12.713	41.787	77.828
87			1.857	12.527	41.499	77.828
87.0833			1.888	12.367	41.21	77.602
87.1667			1.711	12.074	40.922	77.602
87.25			1.841	12.021	40.634	77.376
87.3333			1.628	11.702	40.346	77.149
87.4167			1.742	11.729	40.346	77.149
87.5			1.482	11.356	39.769	76.923
87.5833			1.62	11.356	39.769	76.923
87.6667			1.398	11.011	39.481	76.697
87.75			0	11.011	39.193	76.471
87.8333			1.349	10.665	39.193	76.244
87.9167			0	10.638	38.617	76.244
88			1.242	10.372	38.617	76.018
88.0833			0	10.346	38.329	76.018
88.1667			1.216	10.133	38.04	75.792
88.25			0	10.08	38.04	75.792
88.3333			1.049	9.867	37.464	75.566
88.4167			0	9.734	37.464	75.339
88.5			1.034	9.601	37.176	75.113
88.5833			0	9.441	37.176	75.113
88.6667			0.935	9.388	36.599	74.887
88.75			1.068	9.043	36.599	74.887
88.8333			0.911	9.149	36.311	74.661
88.9167			1.049	8.803	36.023	74.661
89			0.88	8.883	36.023	74.434
89.0833			0	8.564	35.735	74.434
89.1667			0.768	8.617	35.447	74.208
89.25			0.901	8.298	35.159	74.208
89.3333			0.747	8.324	35.159	73.982
89.4167			0	8.165	35.159	73.982
89.5			0.758	8.059	34.582	73.756
89.5833			0.768	7.952	34.582	73.756
89.6667			0.703	7.766	34.294	73.529
89.75			0.716	7.766	34.006	73.529
89.8333			0.724	7.5	34.006	73.303
89.9167			0.62	7.606	33.718	73.303
90			0.677	7.261	33.718	73.077
90.0833			0.578	7.34	33.429	73.077
90.1667			0	7.101	33.141	72.851
90.25			0.576	7.181	33.141	72.624
90.3333			0	6.862	32.853	72.624
90.4167			0.529	6.968	32.853	72.624
90.5			0	6.676	32.565	72.398
90.5833			0.555	6.755	32.277	72.398
90.6667			0	6.543	32.277	72.172
90.75			0.37	6.543	31.988	72.172
90.8333			0	6.41	31.988	71.946
90.9167			0.318	6.356	31.7	71.946
91			0.477	6.303	31.412	71.719
91.0833			0.38	6.17	31.412	71.719
91.1667			0	6.144	31.124	71.493
91.25			0.331	5.931	31.124	71.493
91.3333			0.438	6.064	30.836	71.493
91.4167			0.273	5.771	30.548	71.267
91.5			0	5.904	30.836	71.267
91.5833			0.299	5.612	30.259	71.041
91.6667			0.357	5.718	30.259	71.041
91.75			0.289	5.426	30.259	71.041
91.8333			0.357	5.559	29.971	70.814
91.9167			0.257	5.319	29.971	70.814
92			0	5.399	29.683	70.588
92.0833			0.307	5.213	29.683	70.588
92.1667			0.302	5.266	29.395	70.588
92.25			0.176	5.106	29.107	70.362
92.3333			0.305	5	29.107	70.136
92.4167			0.263	5.053	28.761	70.136
92.5			0.227	4.84	28.703	70.136
92.5833			0.243	5	28.588	69.91
92.6667			0.188	4.681	28.357	69.91
92.75			0.224	4.814	28.415	69.683
92.8333			0.127	4.574	28.098	69.683
92.9167			0.23	4.761	28.069	69.683
93			0.092	4.441	27.839	69.457
93.0833			0	4.574	27.723	69.457
93.1667			0.127	4.335	27.666	69.457
93.25			0	4.441	27.406	69.231
93.3333			0.105	4.202	27.493	69.231
93.4167			0	4.309	27.089	69.005
93.5			0.108	4.122	26.974	69.005
93.5833			0	4.176	27.032	69.005
93.6667			0.101	4.069	26.715	68.778
93.75			0.158	3.989	26.801	68.778
93.8333			0	3.989	26.455	68.778
93.9167			0.168	3.803	26.427	68.552
94			0.014	3.963	26.455	68.552
94.0833			0.151	3.723	26.052	68.552
94.1667			0.091	3.883	26.138	68.326
94.25			0.092	3.644	25.937	68.326
94.3333			0	3.83	25.908	68.1
94.4167			0.084	3.484	25.764	68.1
94.5			0.061	3.644	25.533	68.1
94.5833			0.123	3.484	25.562	67.873
94.6667			0.109	3.59	25.331	68.1
94.75			0.053	3.378	25.331	67.873
94.8333			0.062	3.484	25.101	67.647
94.9167			0.046	3.324	25.043	67.873
95			0	3.324	25.043	67.647
95.0833			0.003	3.218	24.726	67.647
95.1667			0	3.218	24.928	67.421
95.25			0	3.165	24.467	67.421
95.3333			0	3.138	24.524	67.421
95.4167			0	3.138	24.409	67.421
95.5			0	3.005	24.15	67.195
95.5833			0	3.059	24.294	67.421
95.6667			0	2.899	23.977	66.968
95.75			0.019	3.032	24.063	66.968
95.8333			0	2.819	23.89	66.968
95.9167			0	3.059	23.66	66.742
96			0	2.713	23.804	66.742
96.0833			0.014	2.899	23.401	66.742
96.1667			0	2.686	23.458	66.742
96.25			0	2.793	23.545	66.742
96.3333			0	2.604	23.141	66.516
96.4167			0.035	2.793	23.17	66.516
96.5			0	2.593	22.997	66.516
96.5833			0.025	2.766	22.939	66.29
96.6667			0	2.529	22.882	66.29
96.75			0.066	2.612	22.507	66.29
96.8333			0.086	2.532	22.738	66.063
96.9167			0	2.484	22.507	66.29
97			0.048	2.439	22.536	65.837
97.0833			0.096	2.463	22.565	66.063
97.1667			0.029	2.415	22.219	66.063
97.25			0.067	2.34	22.363	65.837
97.3333			0	2.431	22.161	65.837
97.4167			0	2.29	21.988	65.837
97.5			0.006	2.37	22.046	65.611
97.5833			0	2.202	21.787	65.837
97.6667			0	2.348	21.787	65.611
97.75			0	2.09	21.816	65.611
97.8333			0	2.218	21.499	65.611
97.9167			0	2.045	21.7	65.385
98			0	2.181	21.354	65.385
98.0833			0	2.024	21.239	65.385
98.1667			0	2.12	21.297	65.385
98.25			0	1.947	21.124	65.158
98.3333			0	2.021	21.21	65.158
98.4167			0	1.867	20.98	65.158
98.5			0	2.024	20.98	65.158
98.5833			0	1.801	21.009	64.932
98.6667			0	2.019	20.72	64.932
98.75			0	1.681	20.865	64.932
98.8333			0	1.923	20.548	64.932
98.9167			0	1.691	20.576	64.932
99			0	1.894	20.548	64.48
99.0833			0	1.644	20.288	64.706
99.1667			0	1.856	20.403	64.48
99.25			0.07	1.66	20.202	64.48
99.3333			0	1.88	20.115	64.706
99.4167			0	1.609	20.115	64.48
99.5			0	1.803	19.971	64.48
99.5833			0	1.636	20.058	64.48
99.6667			0	1.819	19.942	64.253
99.75			0	1.577	19.798	64.48
99.8333			0	1.75	19.827	64.253
99.9167			0	1.564	19.481	64.253
100			0	1.694	19.539	64.253
100.083			0	1.532	19.51	64.027
100.167			0	1.662	19.395	64.027
100.25			0	1.492	19.568	64.027
100.333			0	1.553	19.193	63.801
100.417			0	1.524	19.308	64.027
100.5			0	1.524	19.193	63.801
100.583			0	1.532	18.963	63.801
100.667			0	1.431	19.193	63.801
100.75			0	1.535	19.078	63.801
100.833			0	1.444	18.934	63.801
100.917			0	1.527	18.905	63.801
101			0	1.426	18.703	63.575
101.083			0	1.545	18.847	63.575
101.167			0	1.33	18.703	63.575
101.25			0	1.556	18.473	63.575
101.333			0.023	1.298	18.732	63.575
101.417			0	1.505	18.53	63.348
101.5			0	1.189	18.271	63.348
101.583			0	1.356	18.415	63.348
101.667			0	1.138	18.184	63.348
101.75			0	1.285	18.415	63.348
101.833			0	1.005	18.213	63.122
101.917			0	1.247	18.012	63.122
102			0	1.005	18.069	63.122
102.083			0	1.165	17.925	63.122
102.167			0	0.968	18.012	63.122
102.25			0	1.056	17.896	62.896
102.333			0	0.931	17.752	63.122
102.417			0.039	0.997	17.781	62.896
102.5			0	0.888	17.55	62.896
102.583			0	0.931	17.695	62.896
102.667			0	0.912	17.522	62.896
102.75			0.026	0.923	17.493	62.896
102.833			0	0.827	17.55	62.896
102.917			0.068	0.88	17.176	62.67
103			0.014	0.88	17.464	62.896
103.083			0	0.832	17.147	62.67
103.167			0.01	0.918	17.262	62.67
103.25			0.028	0.75	17.262	62.67
103.333			0	0.96	17.032	62.443
103.417			0.006	0.707	17.233	62.67
103.5			0.026	0.891	16.945	62.67
103.583			0.014	0.662	16.945	62.443
103.667			0	0.915	17.032	62.443
103.75			0	0.678	16.715	62.443
103.833			0	0.894	16.859	62.443
103.917			0	0.657	16.744	62.443
104			0	0.91	16.571	62.443
104.083			0	0.633	16.83	62.443
104.167			0	0.891	16.542	62.217
104.25			0	0.609	16.542	62.217
104.333			0.045	0.843	16.455	62.217
104.417			0	0.598	16.282	62.217
104.5			0	0.891	16.513	62.217
104.583			0	0.697	16.254	61.991
104.667			0	0.832	16.282	62.217
104.75			0	0.715	16.225	61.991
104.833			0	0.739	16.081	61.991
104.917			0	0.758	16.282	62.217
105			0	0.707	16.081	61.765
105.083			0.008	0.769	16.196	61.991
105.167			0.031	0.644	16.023	61.991
105.25			0	0.787	15.821	61.765
105.333			0	0.63	15.85	61.991
105.417			0.032	0.816	15.821	61.765
105.5			0	0.58	15.821	61.765
105.583			0	0.838	15.821	61.765
105.667			0	0.553	15.648	61.538
105.75			0	0.801	15.735	61.765
105.833			0	0.524	15.591	61.765
105.917			0	0.782	15.562	61.538
106			0	0.564	15.648	61.765
106.083			0	0.785	15.303	61.538
106.167			0	0.572	15.504	61.538
106.25			0	0.66	15.504	61.538
106.333			0	0.604	15.389	61.312
106.417			0	0.66	15.418	61.538
106.5			0	0.593	15.274	61.538
106.583			0.058	0.604	15.216	61.312
106.667			0	0.638	15.331	61.538
106.75			0	0.604	15.159	61.312
106.833			0	0.67	15.072	61.312
106.917			0.01	0.495	15.043	61.312
107			0	0.699	14.813	61.312
107.083			0.052	0.481	14.986	61.312
107.167			0	0.745	14.928	61.086
107.25			0.041	0.415	14.813	61.312
107.333			0.012	0.71	15.043	61.312
107.417			0.005	0.412	14.755	61.086
107.5			0	0.684	14.64	61.312
107.583			0.053	0.516	14.928	61.086
107.667			0	0.58	14.64	61.086
107.75			0	0.588	14.669	61.086
107.833			0	0.489	14.726	61.086
107.917			0	0.625	14.496	61.086
108			0.018	0.431	14.64	60.86
108.083			0.008	0.662	14.467	61.086
108.167			0.012	0.418	14.438	61.086
108.25			0	0.67	14.582	60.86
108.333			0	0.436	14.207	61.086
108.417			0.013	0.625	14.409	60.86
108.5			0.011	0.415	14.352	60.86
108.583			0.018	0.553	14.063	60.86
108.667			0	0.484	14.496	60.86
108.75			0	0.487	14.179	60.86
108.833			0.02	0.527	14.179	60.86
108.917			0	0.449	14.207	60.86
109			0	0.59	14.035	60.633
109.083			0	0.383	14.121	60.86
109.167			0.022	0.566	14.236	60.633
109.25			0	0.378	13.919	60.633
109.333			0	0.606	14.15	60.86
109.417			0	0.327	13.919	60.633
109.5			0	0.63	13.833	60.633
109.583			0	0.322	13.977	60.633
109.667			0	0.574	13.804	60.407
109.75			0	0.364	13.833	60.633
109.833			0.055	0.537	13.89	60.407
109.917			0	0.404	13.718	60.407
110			0	0.439	13.775	60.633
110.083			0	0.503	13.775	60.407
110.167			0	0.431	13.631	60.407
110.25			0	0.519	13.775	60.633
110.333			0	0.319	13.516	60.181
110.417			0	0.553	13.487	60.407
110.5			0	0.298	13.545	60.407
110.583			0	0.588	13.458	60.407
110.667			0	0.295	13.487	60.181
110.75			0	0.519	13.314	60.407
110.833			0	0.322	13.516	60.407
110.917			0	0.495	13.429	60.181
111			0	0.383	13.199	60.181
111.083			0	0.38	13.516	60.181
111.167			0	0.495	13.141	60.181
111.25			0	0.388	13.314	60.181
111.333			0	0.481	13.343	60.181
111.417			0	0.298	13.199	60.407
111.5			0	0.503	13.314	59.955
111.583			0	0.248	13.141	60.181
111.667			0	0.505	13.112	60.181
111.75			0	0.237	13.314	59.955
111.833			0	0.556	12.968	60.181
111.917			0	0.277	13.084	59.955
112			0	0.529	12.968	59.955
112.083			0	0.295	12.911	59.955
112.167			0	0.497	13.141	59.955
112.25			0	0.274	12.939	60.181
112.333			0	0.415	13.026	59.955
112.417			0	0.277	13.084	59.955
112.5			0.035	0.436	12.911	59.955
112.583			0	0.295	13.026	59.729
112.667			0	0.457	12.853	59.955
112.75			0.002	0.266	12.651	59.955
112.833			0	0.42	12.824	59.955
112.917			0	0.303	12.651	59.729
113			0	0.404	12.738	59.729
113.083			0	0.314	12.738	59.955
113.167			0	0.391	12.565	59.729
113.25			0	0.322	12.738	59.955
113.333			0	0.314	12.767	59.729
113.417			0	0.324	12.594	59.729
113.5			0	0.386	12.767	59.729
113.583			0	0.37	12.507	59.502
113.667			0	0.391	12.45	59.729
113.75			0	0.59	12.767	59.502
113.833			0	0.159	12.45	59.502
113.917			0	0.367	12.392	59.729
114			0	0.222	12.507	59.502
114.083			0	0.327	12.305	59.729
114.167			0	0.255	12.478	59.729
114.25			0	0.37	12.594	59.729
114.333			0	0.327	12.248	59.729
114.417			0	0	12.45	59.502
114.5			0	0.235	12.277	59.729
114.583			0	0.372	12.219	59.502
114.667			0	0.188	12.421	59.502
114.75			0	0.348	12.19	59.502
114.833			0	0.088	12.219	59.729
114.917			0	0	12.392	59.502
115			0.042	0.13	12.104	59.276
115.083			0	0.412	12.133	59.502
115.167			0	0.139	12.19	59.502
115.25			0	0.386	12.133	59.276
115.333			0	0.115	12.219	59.502
115.417			0.018	0.316	12.133	59.276
115.5			0	0.198	11.988	59.502
115.583			0.038	0.354	12.19	59.502
115.667			0	0.065	12.075	59.502
115.75			0	0.351	12.104	59.502
115.833			0	0.13	12.133	59.276
115.917			0	0.33	11.902	59.502
116			0	0.118	12.075	59.276
116.083			0	0.364	11.873	59.276
116.167			0	0.309	11.873	59.502
116.25			0	0.173	12.075	59.05
116.333			0	0.311	11.844	59.276
116.417			0	0.153	11.931	59.276
116.5			0	0.269	11.96	59.276
116.583			0	0.088	11.643	59.276
116.667			0	0.343	11.902	59.276
116.75			0	0.119	11.758	59.276
116.833			0	0.316	11.729	59.276
116.917			0	0.073	11.96	59.276
117			0	0.301	11.643	59.276
117.083			0	0.095	11.873	59.05
117.167			0.023	0.367	11.7	59.276
117.25			0	0.051	11.556	59.05
117.333			0	0	11.787	59.05
117.417			0	0.088	11.556	59.276
117.5			0	0.354	11.643	59.05
117.583			0	0.128	11.787	59.05
117.667			0	0.33	11.47	59.05
117.75			0	0.138	11.787	59.05
117.833			0	0.186	11.614	59.05
117.917			0	0.14	11.527	59.05
118			0.01	0.257	11.614	59.276
118.083			0.005	0.175	11.47	58.824
118.167			0	0.216	11.499	59.05
118.25			0	0.169	11.585	59.05
118.333			0	0.131	11.412	58.824
118.417			0	0.256	11.585	59.05
118.5			0	0.095	11.47	59.05
118.583			0.069	0.251	11.354	58.824
118.667			0	0.086	11.643	59.05
118.75			0.001	0.279	11.268	58.824
118.833			0	0.047	11.412	59.05
118.917			0	0	11.47	58.824
119			0	0	11.268	59.05
119.083			0	0.277	11.499	58.824
119.167			0	0	11.383	58.824
119.25			0	0	11.21	58.824
119.333			0.03	0.13	11.412	58.824
119.417			0	0.274	11.153	59.05
119.5			0	0.19	11.326	58.824
119.583			0	0.158	11.239	58.824
119.667			0	0.054	11.095	58.824
119.75			0.029	0.213	11.268	58.824
119.833			0	0.196	11.095	59.05
119.917			0	0.09	11.21	58.597
120			0	0.235	11.354	58.824
120.083			0	0.048	11.066	58.824
120.167			0	0.245	11.153	58.597
120.25			0.042	0.01	11.21	58.824
120.333			0.022	0.176	11.066	58.824
120.417			0	0	11.268	58.824
120.5			0.032	0.309	11.095	58.824
120.583			0	0.051	11.124	58.597
120.667			0	0.324	11.153	58.824
120.75			0	0.081	10.98	58.824
120.833			0.045	0	11.21	58.597
120.917			0	0	11.037	58.824
121			0.019	0.295	10.98	58.824
121.083			0	0.093	11.21	58.597
121.167			0	0.259	10.865	58.597
121.25			0	0	11.037	58.597
121.333			0	0.173	10.893	58.597
121.417			0	0.049	10.836	58.371
121.5			0	0.29	11.037	58.597
121.583			0	0.191	10.807	58.597
121.667			0	0.041	10.922	58.597
121.75			0	0.172	11.009	58.824
121.833			0	0.084	10.807	58.597
121.917			0	0.181	11.037	58.597
122			0	0.004	10.893	58.597
122.083			0	0.126	10.836	58.597
122.167			0.062	0	10.951	58.597
122.25			0	0.244	10.72	58.597
122.333			0	0	10.807	58.597
122.417			0	0.119	10.778	58.597
122.5			0	0	10.634	58.597
122.583			0	0	10.951	58.597
122.667			0	0.03	10.605	58.597
122.75			0	0.201	10.663	58.371
122.833			0	0.041	10.98	58.597
122.917			0	0.793	10.634	58.597
123			0.011	0.747	10.749	58.371
123.083			0	0.777	10.807	58.597
123.167			0	0.678	10.519	58.371
123.25			0	0.739	10.865	58.597
123.333			0	0.872	10.72	58.371
123.417			0	0.529	10.576	58.371
123.5			0.021	0.806	10.836	58.597
123.583			0	0.585	10.576	58.371
123.667			0	0.753	10.548	58.371
123.75			0	0.91	10.778	58.597
123.833			0.018	0.532	10.432	58.371
123.917			0	0.734	10.634	58.597
124			0.038	4.388	10.692	58.371
124.083			0	0	10.49	58.371
124.167			0	0.59	10.663	58.371
124.25			0	0.798	10.49	58.371
124.333			0	0.574	10.49	58.371
124.417			0	0.678	10.634	58.371
124.5			0	0.582	10.317	58.371
124.583			0	0.771	10.519	58.371
124.667			0	0.601	10.461	58.371
124.75			0	0.585	10.403	58.371
124.833			0	0.726	10.663	58.371
124.917			0	0.441	10.346	58.145
125			0	0	10.634	58.371

## Sheet: Figure 4b
Figure 4b
oNB			Rubpy			Rubiq
90.4	90.16	83.15	80.12	97.32	98.29	87.15	70.39	64.96

## Sheet: Figure 4d
Figure 4d
oNB			Rubpy			Rubiq
76.9	76.4	77.1	75.1	78.3	81.3	41.1	31.8	44.8

## Sheet: Figure 4g
Figure 4g
	617 nm	530 nm	405 nm
Total counts	10841	10202	10544
mCherry+	7929	3815	2884
GFP+	78	4461	2934
BFP+	0	0	1716

## Sheet: Sup. Figure 12
Supplementary Figure 12
Rubpy3	Rubiq	Rubpy	oNB
80.3575	74.9584	45.6979	58.0241
118.84	58.7556	33.2023	61.1583
101.053	54.4522	28.8225	65.1916

[truncated: 16 more sheets: Sup. Figure 13, Sup. Figure 14, Sup. Figure 15a, Sup. Figure 15b, Sup. Figure 16a, Sup. Figure 16b, Sup. Figure 17a, Sup. Figure 17b, Sup. Figure 18a, Sup. Figure 18b, Sup. Figure 19b, Sup. Figure 19c, Sup. Figure 19d, Sup. Figure 20b, Sup. Figure 20c, Sup. Figure 20d]
